# Supplementary material for: Whole‐Genome Resequencing Reveals the Demographic History and Adaptive Evolution of Tamarix austromongolica in the Yellow River Basin
Source: Ecol Evol. 2026 Jan 5;16(1):e72666. doi: 10.1002/ece3.72666 (PMC12771681; doi:10.1002/ece3.72666)
Supplement: Supplementary file 2 — Tables S1: Sampling information and summary statistics of whole‐genome resequencing data for the 112 T. Austromongolica individuals in this study. Table S2: Summary of SNP datasets used for different population genomic analyses. Table S3: The summaries of gene coordinates for SNP identified in the populations of T. austromongolica. Table S4: Optimal model parameters for the dadi simulation of the phylogenetic differentiation of T. austromongolica. Table S5: UniProt annotations of 392 CANDIDATE GENES from the Liujiaxia lineage. Table S6: UniProt annotations of 205 candidate genes from the Hetao lineage. Table S7: UniProt annotations of 545 candidate genes from the Sanmenxia lineage. Table S8: GO enrichment analysis of 392 candidate genes from the Liujiaxia lineage. Table S9: GO Enrichment Analysis of 205 Candidate Genes from the Hetao lineage. Table S10: GO Enrichment analysis of 545 candidate genes from the Sanmenxia lineage. [file ECE3-16-e72666-s002.xlsx]

## Sheet: S1
Table S1 Sampling Information and Summary Statistics of Whole-Genome Resequencing Data for the 112 T. austromongolica Individuals in This Study.
ID	Longitude	Latitude	population location	Raw reads	Raw bases (G)	Clean reads	Clean bases (G)	Mapped reads	Mapping rate	Mean Coverage
AN1	103.698	36.1364	AN	317531478	47.63	295877320	44.38	293729168	0.9927	32.2471×
AN2	103.698	36.1364	AN	341417880	51.21	320904116	48.14	319424010	0.9954	35.5102×
AN3	103.698	36.1364	AN	346023646	51.9	322577110	48.39	320908287	0.9948	35.7581×
AN4	103.698	36.1364	AN	306236852	45.94	285228512	42.78	283776362	0.9949	31.564×
AN5	103.698	36.1364	AN	318475904	47.77	296185168	44.43	294527972	0.9944	32.6272×
AN6	103.698	36.1364	AN	333795462	50.07	310172018	46.53	301825036	0.9731	32.7416×
DB1	107.577	37.6315	DB	295125604	44.27	274741662	41.21	272819408	0.993	30.3402×
DB2	107.577	37.6315	DB	328205980	49.23	305271676	45.79	301983604	0.9892	33.5975×
DB3	107.577	37.6315	DB	315810582	47.37	292042018	43.81	289483794	0.9912	32.1827×
DB4	107.577	37.6315	DB	321327886	48.2	297812962	44.67	293118895	0.9842	32.5405×
DB5	107.577	37.6315	DB	299277062	44.89	276185540	41.43	274362836	0.9934	30.5137×
DK1	106.944	40.315	DK	290908332	43.64	269545988	40.43	265732422	0.9859	29.2606×
DK2	106.944	40.315	DK	270189376	40.53	250420568	37.56	244622068	0.9768	27.1966×
DK3	106.944	40.315	DK	298104620	44.72	277124944	41.57	274118564	0.9892	30.1805×
DK4	106.944	40.315	DK	303916374	45.59	282626802	42.39	278002469	0.9836	30.8251×
DK5	106.944	40.315	DK	304133542	45.62	274433780	41.17	272592863	0.9933	30.2348×
DK6	106.944	40.315	DK	278509546	41.78	260165772	39.02	248535813	0.9553	27.3365×
DLT1	110.435	40.1098	DLT	324356538	48.65	301748642	45.26	300205966	0.9949	33.3072×
DLT2	110.435	40.1098	DLT	287804334	43.17	266896914	40.03	265163652	0.9935	29.3967×
DLT3	110.435	40.1098	DLT	317240876	47.59	293998180	44.1	292703331	0.9956	32.4689×
DLT4	110.435	40.1098	DLT	300646706	45.1	274572140	41.19	271376634	0.9884	30.0651×
DLT5	110.435	40.1098	DLT	304046704	45.61	273171832	40.98	271763657	0.9948	30.2255×
DP1	116.144	36.1397	DP	325114102	48.77	295006762	44.25	293730742	0.9957	32.6357×
DP2	116.144	36.1397	DP	298029834	44.7	268949012	40.34	266998445	0.9927	29.6798×
DP3	116.144	36.1397	DP	286783012	43.02	263355040	39.5	262293820	0.996	29.179×
DP4	116.144	36.1397	DP	280985866	42.15	254642416	38.2	253713299	0.9964	28.1881×
DP5	116.144	36.1397	DP	255509498	38.33	229057418	34.36	227954023	0.9952	25.3448×
DP6	116.144	36.1397	DP	303074224	45.46	276381028	41.46	275104236	0.9954	30.582×
HBW1	106.772	39.539	HBW	358536814	53.78	334375552	50.16	332093460	0.9932	36.3646×
HBW2	106.772	39.539	HBW	290514402	43.58	272376422	40.86	270155988	0.9918	29.6733×
HBW3	106.772	39.539	HBW	329782860	49.47	308633592	46.3	306559821	0.9933	34.0352×
HBW4	106.772	39.539	HBW	298095388	44.71	274221014	41.13	271966051	0.9918	29.8024×
HBW5	106.772	39.539	HBW	262337470	39.35	244732734	36.71	241029832	0.9849	26.5493×
HC1	110.598	35.6302	HC	373037732	55.96	345478854	51.82	343801084	0.9951	38.1657×
HC2	110.598	35.6302	HC	352887382	52.93	313509574	47.03	311345002	0.9931	34.5506×
HC3	110.598	35.6302	HC	398029806	59.7	369753304	55.46	367666101	0.9944	40.7919×
HC4	110.598	35.6302	HC	349125138	52.37	322523606	48.38	321024526	0.9954	35.6608×
HC5	110.598	35.6302	HC	364870048	54.73	337380224	50.61	335918723	0.9957	37.3046×
HK1	118.75	38.0503	HK	342378366	51.36	318307896	47.75	314979661	0.9895	35.0409×
HK2	118.75	38.0503	HK	356530708	53.48	333137480	49.97	331331120	0.9946	36.8592×
HK3	118.75	38.0503	HK	362440516	54.37	338348576	50.75	336468370	0.9944	37.4421×
HK4	118.75	38.0503	HK	365872406	54.88	340754086	51.11	338337754	0.9929	37.6478×
HK5	118.75	38.0503	HK	307586652	46.14	281491204	42.22	280331399	0.9959	31.173×
HK6	118.75	38.0503	HK	317994452	47.7	294474662	44.17	293120052	0.9954	32.57×
JX1	110.508	38.0122	JX	329766946	49.47	306685384	46	304813139	0.9939	33.8327×
JX2	110.508	38.0122	JX	306536638	45.98	284650642	42.7	282784314	0.9934	31.0463×
JX3	110.508	38.0122	JX	333451660	50.02	312588654	46.89	311145867	0.9954	34.5108×
JX4	110.508	38.0122	JX	299365488	44.9	280079766	42.01	278913434	0.9958	30.99×
JX5	110.508	38.0122	JX	312385304	46.86	291619056	43.74	290307071	0.9955	32.2552×
JX6	110.508	38.0122	JX	330859562	49.63	307378356	46.11	305208291	0.9929	33.894×
JY1	104.729	36.679	JY	323738442	48.56	301923556	45.29	291435203	0.9653	31.9709×
JY2	104.729	36.679	JY	343093538	51.46	319897324	47.98	318470109	0.9955	35.4012×
JY3	104.729	36.679	JY	347645456	52.15	321808618	48.27	319493662	0.9928	35.4938×
JY4	104.729	36.679	JY	324659508	48.7	299691864	44.95	297446483	0.9925	33.0041×
JY5	104.729	36.679	JY	342700048	51.41	320228752	48.03	318139570	0.9935	35.1697×
JY6	104.729	36.679	JY	301349296	45.2	283854486	42.58	281664050	0.9923	31.2626×
LK1	114.71	34.8871	LK	255317440	38.3	228054584	34.21	227100859	0.9958	25.2353×
LK2	114.71	34.8871	LK	327664716	49.15	296873098	44.53	295751128	0.9962	32.872×
LK3	114.71	34.8871	LK	329056910	49.36	295922276	44.39	294504508	0.9952	32.7133×
LK4	114.71	34.8871	LK	300026560	45	269432520	40.41	268268082	0.9957	29.814×
LK5	114.71	34.8871	LK	261745250	39.26	236780110	35.52	235630249	0.9951	26.2085×
LK6	114.71	34.8871	LK	321375892	48.21	295903546	44.39	292715810	0.9892	32.5506×
LW1	106.346	38.301	LW	265370406	39.81	248215412	37.23	246744897	0.9941	27.4471×
LW2	106.346	38.301	LW	278082138	41.71	260563764	39.08	258092427	0.9905	28.661×
LW3	106.346	38.301	LW	250685956	37.6	233640550	35.05	220481708	0.9437	24.3207×
LW4	106.346	38.301	LW	307577022	46.14	286957192	43.04	276108498	0.9622	30.4627×
LW5	106.346	38.301	LW	270764552	40.61	230147212	34.52	221769885	0.9636	23.397×
LW6	106.346	38.301	LW	337093532	50.56	315045900	47.26	312486469	0.9919	34.4117×
MH1	102.919	35.8676	MH	299542098	44.93	271054276	40.66	269914278	0.9958	30.055×
MH2	102.919	35.8676	MH	348010344	52.2	325226600	48.78	324010132	0.9963	36.106×
MH3	102.919	35.8676	MH	260339174	39.05	237340064	35.6	236324664	0.9957	26.3604×
MH4	102.919	35.8676	MH	266565522	39.98	242932800	36.44	241962956	0.996	26.9875×
MH5	102.919	35.8676	MH	298266878	44.74	276021620	41.4	274826601	0.9957	30.6336×
MH6	102.919	35.8676	MH	288146980	43.22	261426004	39.21	259878433	0.9941	28.9499×
MJ1	112.538	34.8899	MJ	313383934	47.01	290345214	43.55	288627484	0.9941	32.12×
MJ2	112.538	34.8899	MJ	330962568	49.64	306954580	46.04	305280925	0.9945	33.9451×
MJ3	112.538	34.8899	MJ	299308528	44.9	278020372	41.7	276327616	0.9939	30.7367×
MJ4	112.538	34.8899	MJ	320403266	48.06	297887632	44.68	294417264	0.9884	32.7331×
MJ5	112.538	34.8899	MJ	320213016	48.03	298911804	44.84	297393827	0.9949	33.0719×
MJ6	112.538	34.8899	MJ	360850724	54.13	335303692	50.3	333474149	0.9945	37.0652×
RC1	110.292	34.6175	RC	398634598	59.8	369579920	55.44	367164542	0.9935	40.7428×
RC2	110.292	34.6175	RC	280532716	42.08	259495794	38.92	258638390	0.9967	28.7265×
RC3	110.292	34.6175	RC	358580292	53.79	332779076	49.92	331311157	0.9956	36.7653×
RC4	110.292	34.6175	RC	339716556	50.96	306874118	46.03	305786201	0.9965	33.9791×
RC5	110.292	34.6175	RC	408768186	61.32	380937294	57.14	379160073	0.9953	42.0853×
SPT1	105.218	37.4858	SPT	331103262	49.67	305685456	45.85	303270061	0.9921	33.4633×
SPT2	105.218	37.4858	SPT	292715358	43.91	267667702	40.15	265382205	0.9915	29.1476×
SPT3	105.218	37.4858	SPT	302464534	45.37	277903914	41.69	275431546	0.9911	30.6051×
SPT4	105.218	37.4858	SPT	308278612	46.24	284562454	42.68	281910017	0.9907	31.0462×
SPT5	105.218	37.4858	SPT	270820084	40.62	250149576	37.52	248932176	0.9951	27.6153×
TD1	100.25	35.3167	TD	310334958	46.55	288290198	43.24	287024084	0.9956	32.0413×
TD2	100.25	35.3167	TD	297699190	44.65	274843744	41.23	273119376	0.9937	30.484×
TD3	100.25	35.3167	TD	287042508	43.06	264304718	39.65	262888238	0.9946	29.3424×
TD4	100.25	35.3167	TD	254960556	38.24	230193608	34.53	228353059	0.992	25.4918×
TD5	100.25	35.3167	TD	309767268	46.47	286149976	42.92	284214325	0.9932	31.7457×
TD6	100.25	35.3167	TD	310718084	46.61	281267924	42.19	279723690	0.9945	31.201×
TKT1	112.279	40.1582	TKT	285864592	42.88	263831566	39.57	262465998	0.9948	29.0633×
TKT2	112.279	40.1582	TKT	304447988	45.67	282962806	42.44	281503815	0.9948	31.2596×
TKT3	112.279	40.1582	TKT	279140344	41.87	256537308	38.48	255331235	0.9953	28.3545×
TKT4	112.279	40.1582	TKT	285884072	42.88	264595414	39.69	262901156	0.9936	29.156×
TKT5	112.279	40.1582	TKT	280282994	42.04	261686112	39.25	260232024	0.9944	28.8956×
WLT1	108.82	40.6542	WLT	258938852	38.84	234132550	35.12	230775710	0.9857	25.665×
WLT2	108.82	40.6542	WLT	259473870	38.92	242363108	36.35	237741525	0.9809	26.3498×
WLT3	108.82	40.6542	WLT	282141394	42.32	257759916	38.66	255854670	0.9926	28.4048×
WLT4	108.82	40.6542	WLT	487218322	73.08	446878284	67.03	439574371	0.9837	48.6762×
WLT5	108.82	40.6542	WLT	286587042	42.99	265562792	39.83	264116910	0.9946	29.3724×
YJ1	103.347	35.9516	YJ	272204436	40.83	248699200	37.3	247469810	0.9951	27.6001×
YJ2	103.347	35.9516	YJ	267004534	40.05	242629400	36.39	241531228	0.9955	26.9278×
YJ3	103.347	35.9516	YJ	274458732	41.17	248775060	37.32	247743499	0.9959	27.6303×
YJ4	103.347	35.9516	YJ	274404318	41.16	250949216	37.64	249668624	0.9949	27.8346×
YJ5	103.347	35.9516	YJ	290005876	43.5	266913388	40.04	265449481	0.9945	29.5771×
YJ6	103.347	35.9516	YJ	327233222	49.08	304344032	45.65	302845303	0.9951	33.7628×

## Sheet: S2
Table S2 Summary of SNP datasets used for different population genomic analyses.
Analysis Item	Source of SNP Dataset	Number of SNPs	Reference
Diversity Indices (FST, π)	General High-Quality SNP Set: Based on GATK variant calling results, quality control was performed using VCFtools with the following parameters: minQ: 30; minDP: 4; maxDP: 1000; minGQ: 80; max-missing: 0.7; maf: 0.05; max-alleles: 2.	4652019	To retain the most comprehensive set of high-quality variant sites for an unbiased estimation of overall genomic diversity and differentiation levels.
Principal Component Analysis	LD-pruned SNP Subset: Based on the "General High-Quality SNP Set," linkage disequilibrium (LD) pruning was performed using PLINK with the parameters: --indep-pairwise 50 10 0.2 ($r^2$ < 0.2).	331445	The statistical models employed here are predicated on the core assumption of marker independence (Patterson et al., 2006, Alexander et al., 2009, Felsenstein, 1981). Physically linked sites introduce 'pseudoreplication', which in turn can lead to biased parameter estimates. LD pruning is applied to ensure the marker set better conforms to the required model assumptions.
Phylogenetic Tree	LD-pruned SNP Subset: Based on the "General High-Quality SNP Set," linkage disequilibrium (LD) pruning was performed using PLINK with the parameters: --indep-pairwise 50 10 0.2 ($r^2$ < 0.2).	331445	The statistical models employed here are predicated on the core assumption of marker independence (Patterson et al., 2006, Alexander et al., 2009, Felsenstein, 1981). Physically linked sites introduce 'pseudoreplication', which in turn can lead to biased parameter estimates. LD pruning is applied to ensure the marker set better conforms to the required model assumptions.
ADMIXTURE	LD-pruned SNP Subset: Based on the "General High-Quality SNP Set," linkage disequilibrium (LD) pruning was performed using PLINK with the parameters: --indep-pairwise 50 10 0.2 ($r^2$ < 0.2).	331445	The statistical models employed here are predicated on the core assumption of marker independence (Patterson et al., 2006, Alexander et al., 2009, Felsenstein, 1981). Physically linked sites introduce 'pseudoreplication', which in turn can lead to biased parameter estimates. LD pruning is applied to ensure the marker set better conforms to the required model assumptions.
dadi	SFS-specific SNP Subset: Based on the "General High-Quality SNP Set," specific filtering for dadi was performed: max-missing: 0.1; only autosomal SNPs were retained; linked sites were removed and the set was thinned.	243422	The dadi model requires that its input site frequency spectrum (SFS) is composed of independent, high-quality sites (Gutenkunst et al., 2009, Excoffier et al., 2013, Choi et al., 2020). This specific filtering ensures the reliability of the demographic history inference model (Excoffier et al., 2013).

## Sheet: S3
Table S3 The summaries of gene coordinates for SNP identified in the populations of T. austromongolica.
Type	Count	Percent
downstream	142736	0.0307
exonic	119314	0.0256
intergenic	3575178	0.7685
intronic	642330	0.1381
splicing	241	0.0001
upstream	132390	0.0285
UTR3	29490	0.0063
UTR5	10340	0.0022
Total	4652019	1

## Sheet: S4
Table S4 Optimal model parameters for the dadi simulation of the phylogenetic differentiation of T. austromongolica.
Model	Basal Lineage	log-likelihood	AIC	Chi-squared	Theta
refugia_adj_2_var_uni	LJX	-51017.3	102051	4.92917e+09	7450.96
admix_origin_no_mig	HT	-51925.8	103864	1.34683e+10	4349.56
refugia_adj_3	HT	-55570.6	111161	111164	12733.2
ancmig_adj_1	LJX	-56443.1	112906	101822	24073.9
sim_split_sym_mig_all	HT	-58320.6	116655	97803.3	33629.2
sim_split_sym_mig_adjacent	LJX	-58684.3	117381	94111.9	35631.1
sim_split_sym_mig_all	LJX	-58710	117434	102349	5835.22
ancmig_adj_3	LJX	-59054.8	118126	110811	21835.8
sim_split_uni_mig_adjacent_var	HT	-59152.8	118318	96054.7	37542.3
refugia_adj_3_var_sym	LJX	-59214.4	118449	112760	28458
refugia_adj_3_var_uni	HT	-59338	118696	124622	23105.1
split_symmig_all	LJX	-59655.5	119331	109533	23793.6
split_sym_mig_adjacent_var2	HT	-59717.9	119452	118127	24796.2
sim_split_refugia_sym_mig_all	LJX	-59931.2	119878	102534	32970.3
sim_split_sym_mig_adjacent	HT	-60603.3	121219	104043	36825.7
split_nomig	HT	-61249.5	122511	108595	35472.3
split_nomig_size	LJX	-61860.8	123742	113667	33071.7
ancmig_2_size	HT	-61957.2	123936	122873	30217.8
split_symmig_adjacent	LJX	-61976.2	123970	112466	26772.7
sim_split_uni_mig_adjacent_var	LJX	-62276.6	124565	110950	34706.3
refugia_adj_2	HT	-62322	124660	113741	31193.9
split_uni_mig_adjacent_var1	HT	-62884.4	125787	122172	33241.5
split_nomig	LJX	-63135.6	126283	111881	35642.5
split_sym_mig_adjacent_var1	HT	-63491.5	127001	155020	20003.5
split_uni_mig_adjacent_var2	LJX	-63859.2	127734	109630	39355.1
split_symmig_all	HT	-64133.3	128287	135157	23492.6
split_symmig_adjacent	HT	-64541.2	129100	142612	32795.8
refugia_adj_3	LJX	-66101.7	132223	133215	18426.5
refugia_adj_2	LJX	-66105.9	132228	131571	24324.6
sim_split_refugia_sym_mig_adjacent	HT	-66445.1	132904	154099	21235.2
ancmig_2_size	LJX	-66551.5	133125	148410	10648.8
sim_split_refugia_sym_mig_adjacent_size	LJX	-67223.3	134469	136483	16811.2
refugia_adj_1	LJX	-67648.4	135315	141239	23367.9
ancmig_adj_1	HT	-68529.7	137079	148142	18786.5
ancmig_adj_2	HT	-68694	137402	132606	30740.5
sim_split_refugia_sym_mig_all	HT	-72046.5	144109	111735	11254.7
sim_split_sym_mig_adjacent_var	HT	-73639.4	147291	151090	35357.8
sim_split_refugia_sym_mig_adjacent_var	HT	-74066.6	148147	144779	17363
refugia_adj_2_var_sym	LJX	-74575.7	149167	161979	17950.1
refugia_adj_2_var_sym	HT	-74674.9	149366	140828	17471.3
ancmig_adj_2	LJX	-74944.7	149903	142018	31221.8
admix_origin_no_mig	LJX	-75541.4	151095	167264	26713.4
split_uni_mig_adjacent_var2	HT	-76372.2	152760	179839	27425
sim_split_no_mig_size	LJX	-77143.4	154303	136546	33714.3
sim_split_refugia_sym_mig_adjacent	LJX	-79171.1	158356	129043	28955.9
ancmig_adj_3	HT	-79855.3	159727	192257	5267.58
sim_split_refugia_sym_mig_adjacent_size	HT	-81798.4	163619	183883	24003.2
sim_split_no_mig_size	HT	-84999.6	170015	6.6694e+09	6327.85
sim_split_refugia_uni_mig_adjacent_var	HT	-87415.4	174845	3.99412e+11	5739.94
split_sym_mig_adjacent_var1	LJX	-96375.3	192769	280975	17729.2
refugia_adj_3_var_sym	HT	-99182.8	198386	185996	24932.1
refugia_adj_1	HT	-109593	219203	313655	4844.96
sim_split_sym_mig_adjacent_var	LJX	-116039	232091	496695	23234.1
sim_split_refugia_sym_mig_adjacent_var	LJX	-118287	236588	340533	11615.7
sim_split_refugia_uni_mig_adjacent_var	LJX	-128814	257642	4.92829e+10	9466.11
refugia_adj_2_var_uni	HT	-187510	375037	5.02885e+13	9024.95
split_nomig_size	HT	-215086	430191	6.00181e+10	16110.2
split_sym_mig_adjacent_var2	LJX	-225729	451474	4.74819e+09	15623.8

## Sheet: S5
Table S5 UniProt Annotations of 392 Candidate Genes from the Liujiaxia lineage.
Chromosome	Type	Start	End	Score	Strand	Phase	Query ID	Subject ID	Percent Identity	Alignment Length	Query Start	Query End	Subject Start	Subject End	E-value	Bit Score	Query Coverage	Stitle
Chr01	gene	74934184	74938491	.	-	.	evm.TU.Chr01.1208	sp|Q9SGA5|OTU12_ARATH	75.155	161	10	170	2	162	1.94e-84	248	94	OVARIAN TUMOR DOMAIN-containing deubiquitinating enzyme 12 OS=Arabidopsis thaliana OX=3702 GN=OTU12 PE=2 SV=1
Chr01	gene	75025285	75029221	.	-	.	evm.TU.Chr01.1209	/	/	/	/	/	/	/	/	/	/	/
Chr01	gene	75051168	75054402	.	+	.	evm.TU.Chr01.1210	sp|Q8RWN5|RZ1C_ARATH	46.835	316	11	294	7	310	2.49e-54	179	97	Glycine-rich RNA-binding protein RZ1C OS=Arabidopsis thaliana OX=3702 GN=RZ1C PE=1 SV=1
Chr01	gene	76935449	76937871	.	+	.	evm.TU.Chr01.1263	sp|F4J3P7|PHLD_ARATH	39.731	297	47	318	29	314	2.7e-46	162	82	Myb family transcription factor PHL13 OS=Arabidopsis thaliana OX=3702 GN=PHL13 PE=2 SV=1
Chr01	gene	76945832	76949381	.	-	.	evm.TU.Chr01.1264	/	/	/	/	/	/	/	/	/	/	/
Chr01	gene	76985008	76985538	.	+	.	evm.TU.Chr01.1266	/	/	/	/	/	/	/	/	/	/	/
Chr01	gene	76989944	76993422	.	-	.	evm.TU.Chr01.1267	/	/	/	/	/	/	/	/	/	/	/
Chr01	gene	77042643	77058801	.	-	.	evm.TU.Chr01.1269	sp|Q5QIT3|2AB2B_ARATH	80.185	540	1	538	2	536	0	901	100	Serine/threonine protein phosphatase 2A regulatory subunit B''beta OS=Arabidopsis thaliana OX=3702 GN=B''BETA PE=1 SV=1
Chr01	gene	77134695	77136488	.	+	.	evm.TU.Chr01.1270	sp|Q9SR00|PP213_ARATH	55.224	603	1	586	1	592	0	677	98	Pentatricopeptide repeat-containing protein At3g04760, chloroplastic OS=Arabidopsis thaliana OX=3702 GN=At3g04760 PE=2 SV=1
Chr01	gene	77137090	77140583	.	-	.	evm.TU.Chr01.1271	sp|Q9FRS4|PPR22_ARATH	53.8	500	78	577	48	543	0	560	85	Pentatricopeptide repeat-containing protein At1g08610 OS=Arabidopsis thaliana OX=3702 GN=At1g08610 PE=2 SV=1
Chr01	gene	77189428	77194302	.	-	.	evm.TU.Chr01.1272	sp|Q6YZW2|RB208_ORYSJ	41.053	95	135	229	158	249	5.45e-18	82.4	39	RNA-binding protein 208 OS=Oryza sativa subsp. japonica OX=39947 GN=RBP-208 PE=1 SV=1
Chr01	gene	78509824	78528514	.	+	.	evm.TU.Chr01.1309	/	/	/	/	/	/	/	/	/	/	/
Chr01	gene	79083965	79086015	.	+	.	evm.TU.Chr01.1323	/	/	/	/	/	/	/	/	/	/	/
Chr01	gene	79118312	79123680	.	-	.	evm.TU.Chr01.1324	sp|Q8L649|BB_ARATH	39.091	220	1	215	27	241	4.57e-47	155	98	E3 ubiquitin-protein ligase BIG BROTHER OS=Arabidopsis thaliana OX=3702 GN=BB PE=1 SV=1
Chr01	gene	91275780	91278980	.	-	.	evm.TU.Chr01.1631	sp|P29356|ALF_SPIOL	86.835	357	1	357	1	357	0	636	100	Fructose-bisphosphate aldolase, cytoplasmic isozyme OS=Spinacia oleracea OX=3562 PE=2 SV=1
Chr01	gene	108296271	108303925	.	-	.	evm.TU.Chr01.2101	sp|Q9MAS5|VA726_ARATH	81.279	219	1	219	1	219	2.62e-133	373	99	Putative vesicle-associated membrane protein 726 OS=Arabidopsis thaliana OX=3702 GN=VAMP726 PE=2 SV=2
Chr01	gene	108324864	108328964	.	+	.	evm.TU.Chr01.2103	sp|P0C7Q7|PPR38_ARATH	39.535	559	7	564	54	602	1.9e-153	453	97	Putative pentatricopeptide repeat-containing protein At1g12700, mitochondrial OS=Arabidopsis thaliana OX=3702 GN=At1g12700 PE=3 SV=1
Chr01	gene	108377094	108384224	.	-	.	evm.TU.Chr01.2104	sp|Q9FM96|PSL4_ARATH	54.361	642	107	706	25	647	0	582	85	Glucosidase 2 subunit beta OS=Arabidopsis thaliana OX=3702 GN=PSL4 PE=2 SV=1
Chr01	gene	112575807	112580204	.	+	.	evm.TU.Chr01.2203	sp|Q9SHE9|LBD4_ARATH	69.101	178	1	168	1	172	4.92e-75	222	100	LOB domain-containing protein 4 OS=Arabidopsis thaliana OX=3702 GN=LBD4 PE=1 SV=1
Chr01	gene	112652092	112654193	.	-	.	evm.TU.Chr01.2204	sp|O50055|COL1_ARATH	49.057	53	180	232	282	334	1.53e-10	61.6	17	Zinc finger protein CONSTANS-LIKE 1 OS=Arabidopsis thaliana OX=3702 GN=COL1 PE=1 SV=1
Chr01	gene	112680002	112683898	.	-	.	evm.TU.Chr01.2206	sp|Q93W28|Y4554_ARATH	40.29	345	11	335	22	337	1.1e-75	236	97	Uncharacterized protein At4g15545 OS=Arabidopsis thaliana OX=3702 GN=At4g15545 PE=1 SV=1
Chr01	gene	25432341	25433437	.	-	.	evm.TU.Chr01.338	/	/	/	/	/	/	/	/	/	/	/
Chr01	gene	25591004	25591312	.	-	.	evm.TU.Chr01.340	/	/	/	/	/	/	/	/	/	/	/
Chr01	gene	33344333	33348765	.	-	.	evm.TU.Chr01.422	/	/	/	/	/	/	/	/	/	/	/
Chr01	gene	38637735	38638214	.	+	.	evm.TU.Chr01.471	/	/	/	/	/	/	/	/	/	/	/
Chr02	gene	46508146	46509303	.	+	.	evm.TU.Chr02.1062	/	/	/	/	/	/	/	/	/	/	/
Chr02	gene	46513802	46516077	.	-	.	evm.TU.Chr02.1064	sp|Q6NQK9|CCB4_ARATH	65.505	287	4	289	3	284	1.71e-130	372	97	Protein COFACTOR ASSEMBLY OF COMPLEX C SUBUNIT B CCB4, chloroplastic OS=Arabidopsis thaliana OX=3702 GN=CCB4 PE=1 SV=1
Chr02	gene	46542606	46548184	.	+	.	evm.TU.Chr02.1065	/	/	/	/	/	/	/	/	/	/	/
Chr02	gene	46548267	46553232	.	-	.	evm.TU.Chr02.1066	sp|Q07098|PP2A2_ARATH	94.118	306	1	306	1	306	0	614	100	Serine/threonine-protein phosphatase PP2A-2 catalytic subunit OS=Arabidopsis thaliana OX=3702 GN=PP2A2 PE=1 SV=1
Chr02	gene	46819208	46826626	.	+	.	evm.TU.Chr02.1073	sp|P31541|CLPAA_SOLLC	89.633	926	18	941	1	926	0	1636	98	ATP-dependent Clp protease ATP-binding subunit ClpA homolog CD4A, chloroplastic OS=Solanum lycopersicum OX=4081 GN=CD4A PE=3 SV=1
Chr02	gene	76483766	76509750	.	-	.	evm.TU.Chr02.1722	/	/	/	/	/	/	/	/	/	/	/
Chr02	gene	76564234	76591143	.	-	.	evm.TU.Chr02.1723	sp|O65272|KEA2_ARATH	65.116	1247	1	1226	1	1174	0	1405	100	K(+) efflux antiporter 2, chloroplastic OS=Arabidopsis thaliana OX=3702 GN=KEA2 PE=1 SV=2
Chr02	gene	76664724	76666838	.	-	.	evm.TU.Chr02.1725	sp|P93005|PP181_ARATH	56.366	699	4	694	12	710	0	817	98	Pentatricopeptide repeat-containing protein At2g33680 OS=Arabidopsis thaliana OX=3702 GN=PCMP-E19 PE=3 SV=1
Chr02	gene	80820699	80822042	.	+	.	evm.TU.Chr02.1816	sp|Q9ZU94|PDLP6_ARATH	49.573	234	17	244	2	233	1.35e-68	215	75	Plasmodesmata-located protein 6 OS=Arabidopsis thaliana OX=3702 GN=PDLP6 PE=1 SV=2
Chr02	gene	80852589	80852984	.	-	.	evm.TU.Chr02.1817	/	/	/	/	/	/	/	/	/	/	/
Chr02	gene	80926607	80936537	.	+	.	evm.TU.Chr02.1818	sp|Q9ZU93|PUX2_ARATH	53.846	507	1	499	1	457	1.41e-168	484	99	Plant UBX domain-containing protein 2 OS=Arabidopsis thaliana OX=3702 GN=PUX2 PE=1 SV=2
Chr02	gene	80983828	80991270	.	+	.	evm.TU.Chr02.1819	sp|Q9LVI4|TIF6B_ARATH	36.39	349	1	308	1	331	1.26e-41	148	93	Protein TIFY 6B OS=Arabidopsis thaliana OX=3702 GN=TIFY6B PE=1 SV=1
Chr02	gene	81036724	81037990	.	+	.	evm.TU.Chr02.1820	sp|Q5NBJ3|GYRB_ORYSJ	67.5	80	89	168	650	729	3.33e-30	115	48	DNA gyrase subunit B, chloroplastic/mitochondrial OS=Oryza sativa subsp. japonica OX=39947 GN=GYRB PE=2 SV=1
Chr02	gene	81048325	81055486	.	+	.	evm.TU.Chr02.1821	sp|Q9ZU91|E133_ARATH	71.991	457	42	497	19	475	0	708	88	Glucan endo-1,3-beta-glucosidase 3 OS=Arabidopsis thaliana OX=3702 GN=At2g01630 PE=2 SV=2
Chr02	gene	81081524	81103537	.	-	.	evm.TU.Chr02.1822	sp|Q9C5J3|RRC1_ARATH	68.265	980	1	968	1	943	0	1252	99	Protein RRC1 OS=Arabidopsis thaliana OX=3702 GN=RRC1 PE=1 SV=1
Chr02	gene	87945364	87951725	.	+	.	evm.TU.Chr02.1959	/	/	/	/	/	/	/	/	/	/	/
Chr02	gene	87967937	87976571	.	+	.	evm.TU.Chr02.1960	sp|F4J9Q6|FKB43_ARATH	56.164	146	23	166	1	144	7.14e-42	159	21	Peptidyl-prolyl cis-trans isomerase FKBP43 OS=Arabidopsis thaliana OX=3702 GN=FKBP43 PE=2 SV=1
Chr02	gene	88061585	88086803	.	+	.	evm.TU.Chr02.1961	sp|F4IM84|DEXH5_ARATH	71.055	1071	166	1235	50	1112	0	1565	86	DExH-box ATP-dependent RNA helicase DExH5, mitochondrial OS=Arabidopsis thaliana OX=3702 GN=At2g01130 PE=3 SV=1
Chr02	gene	88088881	88089399	.	-	.	evm.TU.Chr02.1962	/	/	/	/	/	/	/	/	/	/	/
Chr02	gene	88092738	88094996	.	-	.	evm.TU.Chr02.1963	sp|P0C7Q9|PPR56_ARATH	45.031	644	99	741	77	716	0	576	86	Pentatricopeptide repeat-containing protein At1g22960, mitochondrial OS=Arabidopsis thaliana OX=3702 GN=At1g22960 PE=2 SV=1
Chr02	gene	88143978	88149613	.	-	.	evm.TU.Chr02.1964	sp|P43394|K502_ACTDE	50.479	313	12	308	2	313	1.95e-97	290	95	Fruit protein pKIWI502 OS=Actinidia deliciosa OX=3627 GN=pKIWI502 PE=2 SV=1
Chr02	gene	88190881	88209483	.	+	.	evm.TU.Chr02.1965	sp|P49727|UCRI_MAIZE	72.242	281	1	280	1	273	8.37e-147	412	100	Cytochrome b-c1 complex subunit Rieske, mitochondrial OS=Zea mays OX=4577 PE=2 SV=1
Chr02	gene	88210169	88210546	.	-	.	evm.TU.Chr02.1966	/	/	/	/	/	/	/	/	/	/	/
Chr02	gene	88263067	88266897	.	+	.	evm.TU.Chr02.1967	/	/	/	/	/	/	/	/	/	/	/
Chr02	gene	88266865	88292008	.	+	.	evm.TU.Chr02.1968	/	/	/	/	/	/	/	/	/	/	/
Chr02	gene	89798751	89805951	.	-	.	evm.TU.Chr02.2005	sp|Q9SSE5|COL9_ARATH	55.797	414	18	411	1	371	1.23e-137	398	96	Zinc finger protein CONSTANS-LIKE 9 OS=Arabidopsis thaliana OX=3702 GN=COL9 PE=1 SV=1
Chr02	gene	89891433	89902039	.	-	.	evm.TU.Chr02.2006	/	/	/	/	/	/	/	/	/	/	/
Chr02	gene	89957527	89961812	.	+	.	evm.TU.Chr02.2007	sp|Q8W034|RNP1_ARATH	42.328	189	19	191	6	192	1.85e-48	168	50	Heterogeneous nuclear ribonucleoprotein 1 OS=Arabidopsis thaliana OX=3702 GN=RNP1 PE=1 SV=1
Chr02	gene	91218227	91220811	.	+	.	evm.TU.Chr02.2036	sp|Q9LU85|PAP4_ARATH	68.984	187	84	267	56	242	7.13e-94	276	69	Probable plastid-lipid-associated protein 4, chloroplastic OS=Arabidopsis thaliana OX=3702 GN=PAP4 PE=1 SV=1
Chr02	gene	91221021	91264928	.	-	.	evm.TU.Chr02.2037	sp|F4IGA5|NU133_ARATH	53.743	1336	1	1321	1	1285	0	1375	100	Nuclear pore complex protein NUP133 OS=Arabidopsis thaliana OX=3702 GN=NUP133 PE=1 SV=1
Chr02	gene	95258468	95261389	.	-	.	evm.TU.Chr02.2118	sp|O82316|TIP41_ARATH	74.39	246	1	246	1	245	1.16e-121	346	99	Aquaporin TIP4-1 OS=Arabidopsis thaliana OX=3702 GN=TIP4-1 PE=2 SV=1
Chr02	gene	95320097	95320534	.	-	.	evm.TU.Chr02.2119	sp|Q940R4|ASP63_ARATH	38.931	131	1	130	360	466	1.87e-16	75.1	90	Probable aspartyl protease At4g16563 OS=Arabidopsis thaliana OX=3702 GN=At4g16563 PE=2 SV=1
Chr02	gene	95333476	95337034	.	-	.	evm.TU.Chr02.2120	sp|Q8W4K5|VAB_ARATH	36.1	482	33	463	30	480	6.3e-42	155	92	VAN3-binding protein OS=Arabidopsis thaliana OX=3702 GN=VAB PE=1 SV=1
Chr02	gene	95352002	95362264	.	-	.	evm.TU.Chr02.2121	sp|Q94FY7|TOCC_ARATH	64.484	504	9	509	23	488	0	660	98	Tocopherol cyclase, chloroplastic OS=Arabidopsis thaliana OX=3702 GN=VTE1 PE=1 SV=1
Chr02	gene	95372065	95373234	.	-	.	evm.TU.Chr02.2122	sp|Q9M1V2|SOT5_ARATH	46.13	323	66	388	6	323	4.09e-111	328	83	Cytosolic sulfotransferase 5 OS=Arabidopsis thaliana OX=3702 GN=SOT5 PE=1 SV=1
Chr02	gene	99533103	99533984	.	-	.	evm.TU.Chr02.2200	sp|Q38910|XTH23_ARATH	70.486	288	7	293	3	285	5.16e-148	416	98	Probable xyloglucan endotransglucosylase/hydrolase protein 23 OS=Arabidopsis thaliana OX=3702 GN=XTH23 PE=2 SV=1
Chr02	gene	99542303	99544249	.	+	.	evm.TU.Chr02.2201	sp|Q38910|XTH23_ARATH	72.348	264	4	267	24	285	7.02e-144	405	99	Probable xyloglucan endotransglucosylase/hydrolase protein 23 OS=Arabidopsis thaliana OX=3702 GN=XTH23 PE=2 SV=1
Chr02	gene	99585303	99599359	.	-	.	evm.TU.Chr02.2202	sp|H6WS93|PDR1_PETAX	60.795	1334	39	1367	35	1283	0	1656	97	Pleiotropic drug resistance protein 1 OS=Petunia axillaris OX=33119 GN=PDR1 PE=2 SV=1
Chr02	gene	102192461	102196285	.	-	.	evm.TU.Chr02.2252	sp|Q84MA1|NOP2C_ARATH	58.128	609	37	633	40	599	0	677	94	rRNA (cytosine-C(5))-methyltransferase NOP2C OS=Arabidopsis thaliana OX=3702 GN=NOP2C PE=2 SV=1
Chr02	gene	104309110	104310584	.	+	.	evm.TU.Chr02.2285	/	/	/	/	/	/	/	/	/	/	/
Chr02	gene	104388092	104396154	.	+	.	evm.TU.Chr02.2286	/	/	/	/	/	/	/	/	/	/	/
Chr02	gene	142499784	142505473	.	+	.	evm.TU.Chr02.2739	/	/	/	/	/	/	/	/	/	/	/
Chr02	gene	142507618	142509567	.	-	.	evm.TU.Chr02.2740	sp|Q9LJR6|PP253_ARATH	54.758	557	1	556	40	596	0	637	86	Putative pentatricopeptide repeat-containing protein At3g25060, mitochondrial OS=Arabidopsis thaliana OX=3702 GN=PCMP-E96 PE=3 SV=1
Chr02	gene	148814510	148823802	.	-	.	evm.TU.Chr02.2844	sp|A0A2H5AIY2|TYDC2_NARPS	73.663	486	45	530	2	487	0	757	91	Tyrosine decarboxylase 2 OS=Narcissus pseudonarcissus OX=39639 GN=TYDC2 PE=2 SV=1
Chr02	gene	148927729	148944853	.	+	.	evm.TU.Chr02.2845	sp|Q9SK71|RIN13_ARATH	40	220	1	214	1	206	1.08e-38	148	32	RPM1 interacting protein 13 OS=Arabidopsis thaliana OX=3702 GN=RIN13 PE=1 SV=1
Chr02	gene	148989133	148993755	.	+	.	evm.TU.Chr02.2846	sp|Q9SUT5|SGT1B_ARATH	28.8	125	38	157	2	122	5.8e-12	66.6	33	Protein SGT1 homolog B OS=Arabidopsis thaliana OX=3702 GN=SGT1B PE=1 SV=1
Chr02	gene	32635807	32637534	.	-	.	evm.TU.Chr02.768	/	/	/	/	/	/	/	/	/	/	/
Chr02	gene	32660231	32668461	.	+	.	evm.TU.Chr02.769	/	/	/	/	/	/	/	/	/	/	/
Chr02	gene	32677214	32689535	.	-	.	evm.TU.Chr02.770	sp|Q8VZD5|KSG5_ARATH	87.745	408	1	407	1	408	0	751	99	Shaggy-related protein kinase epsilon OS=Arabidopsis thaliana OX=3702 GN=ASK5 PE=1 SV=1
Chr02	gene	32742804	32746110	.	-	.	evm.TU.Chr02.771	sp|Q9FV54|DEF1B_SOLLC	64.103	234	36	267	48	279	6.88e-104	303	87	Peptide deformylase 1B, chloroplastic OS=Solanum lycopersicum OX=4081 GN=PDF1B PE=2 SV=1
Chr02	gene	32791421	32808776	.	+	.	evm.TU.Chr02.772	sp|P51823|ARF2_ORYSJ	98.895	181	1	181	1	181	4.44e-134	372	100	ADP-ribosylation factor 2 OS=Oryza sativa subsp. japonica OX=39947 GN=ARF PE=2 SV=2
Chr02	gene	32842228	32844011	.	-	.	evm.TU.Chr02.773	/	/	/	/	/	/	/	/	/	/	/
Chr02	gene	32910565	32917963	.	+	.	evm.TU.Chr02.775	sp|Q9M548|DRM2_ARATH	54.595	555	46	597	105	623	0	587	91	DNA (cytosine-5)-methyltransferase DRM2 OS=Arabidopsis thaliana OX=3702 GN=DRM2 PE=1 SV=1
Chr02	gene	40574546	40577414	.	+	.	evm.TU.Chr02.944	sp|P0DKK9|RS10B_ORYSJ	76.73	159	1	153	1	159	5.7e-80	235	87	40S ribosomal protein S10-2 OS=Oryza sativa subsp. japonica OX=39947 GN=RPS10-2 PE=2 SV=1
Chr02	gene	40579542	40582176	.	-	.	evm.TU.Chr02.945	sp|A7PZL3|PGLR_VITVI	75.73	445	29	473	43	485	0	723	93	Probable polygalacturonase OS=Vitis vinifera OX=29760 GN=GSVIVT00026920001 PE=1 SV=1
Chr02	gene	40642764	40643289	.	-	.	evm.TU.Chr02.946	sp|Q9LE54|SP1L2_ARATH	43.59	117	1	112	1	106	1.85e-19	77	98	Protein SPIRAL1-like 2 OS=Arabidopsis thaliana OX=3702 GN=SP1L2 PE=2 SV=1
Chr03	gene	14254	33779	.	-	.	evm.TU.Chr03.1	/	/	/	/	/	/	/	/	/	/	/
Chr03	gene	498067	501164	.	+	.	evm.TU.Chr03.10	/	/	/	/	/	/	/	/	/	/	/
Chr03	gene	521850	542511	.	-	.	evm.TU.Chr03.11	/	/	/	/	/	/	/	/	/	/	/
Chr03	gene	564496	565625	.	+	.	evm.TU.Chr03.12	/	/	/	/	/	/	/	/	/	/	/
Chr03	gene	573115	577118	.	+	.	evm.TU.Chr03.13	sp|Q9LRP7|ATG8I_ARATH	72.174	115	1	115	1	115	5e-61	182	96	Autophagy-related protein 8i OS=Arabidopsis thaliana OX=3702 GN=ATG8I PE=1 SV=1
Chr03	gene	89262488	89270398	.	-	.	evm.TU.Chr03.1475	sp|F4I2J8|CATIN_ARATH	67.67	631	93	670	86	716	0	848	86	Cactin OS=Arabidopsis thaliana OX=3702 GN=CTN PE=1 SV=1
Chr03	gene	89303467	89310637	.	-	.	evm.TU.Chr03.1476	sp|Q9ZQA8|PABP7_ARATH	51.696	619	20	629	24	604	0	578	97	Polyadenylate-binding protein 7 OS=Arabidopsis thaliana OX=3702 GN=PAB7 PE=2 SV=1
Chr03	gene	89346817	89354936	.	+	.	evm.TU.Chr03.1477	sp|Q93ZG7|RH38_ARATH	65.814	430	41	463	52	476	0	569	91	DEAD-box ATP-dependent RNA helicase 38 OS=Arabidopsis thaliana OX=3702 GN=RH38 PE=1 SV=2
Chr03	gene	89355928	89356558	.	+	.	evm.TU.Chr03.1478	sp|Q03211|PEXLP_TOBAC	32.292	96	32	127	291	380	5.06e-07	48.5	59	Pistil-specific extensin-like protein OS=Nicotiana tabacum OX=4097 PE=2 SV=1
Chr03	gene	89357775	89361447	.	+	.	evm.TU.Chr03.1479	/	/	/	/	/	/	/	/	/	/	/
Chr03	gene	703193	705476	.	-	.	evm.TU.Chr03.16	/	/	/	/	/	/	/	/	/	/	/
Chr03	gene	713411	713830	.	-	.	evm.TU.Chr03.17	sp|P52837|F4ST_FLACH	52.899	138	2	139	184	319	1.16e-47	156	99	Flavonol 4'-sulfotransferase OS=Flaveria chlorifolia OX=4228 PE=1 SV=1
Chr03	gene	714296	714727	.	+	.	evm.TU.Chr03.18	sp|Q8RWB7|PMT12_ARATH	55.102	147	4	142	3	148	1.86e-40	139	97	Probable methyltransferase At1g29790 OS=Arabidopsis thaliana OX=3702 GN=CLSC5 PE=2 SV=1
Chr03	gene	726211	735208	.	-	.	evm.TU.Chr03.19	/	/	/	/	/	/	/	/	/	/	/
Chr03	gene	109756227	109757735	.	-	.	evm.TU.Chr03.1986	sp|Q94BX4|PIGA_ARATH	25.98	204	257	456	154	344	4e-11	65.1	40	Phosphatidylinositol N-acetylglucosaminyltransferase subunit A OS=Arabidopsis thaliana OX=3702 GN=PIGA PE=2 SV=1
Chr03	gene	109786766	109805895	.	+	.	evm.TU.Chr03.1987	sp|Q9C5J6|IPT9_ARATH	60.987	446	19	457	19	449	0	552	95	tRNA dimethylallyltransferase 9 OS=Arabidopsis thaliana OX=3702 GN=IPT9 PE=2 SV=1
Chr03	gene	109828575	109830093	.	+	.	evm.TU.Chr03.1988	/	/	/	/	/	/	/	/	/	/	/
Chr03	gene	109865374	109880848	.	-	.	evm.TU.Chr03.1989	/	/	/	/	/	/	/	/	/	/	/
Chr03	gene	67975	158337	.	+	.	evm.TU.Chr03.2	/	/	/	/	/	/	/	/	/	/	/
Chr03	gene	736887	738215	.	-	.	evm.TU.Chr03.20	sp|Q94K41|SDR3B_ARATH	61.39	259	1	259	1	255	1.64e-113	327	97	Short-chain dehydrogenase reductase 3b OS=Arabidopsis thaliana OX=3702 GN=SDR3b PE=2 SV=1
Chr03	gene	790965	794103	.	+	.	evm.TU.Chr03.21	/	/	/	/	/	/	/	/	/	/	/
Chr03	gene	796513	797714	.	+	.	evm.TU.Chr03.22	/	/	/	/	/	/	/	/	/	/	/
Chr03	gene	793799	809382	.	-	.	evm.TU.Chr03.23	/	/	/	/	/	/	/	/	/	/	/
Chr03	gene	873170	873523	.	+	.	evm.TU.Chr03.24	/	/	/	/	/	/	/	/	/	/	/
Chr03	gene	880820	901155	.	-	.	evm.TU.Chr03.25	sp|Q8RWW0|ALE2_ARATH	43.113	559	153	680	91	625	5.96e-125	390	72	Receptor-like serine/threonine-protein kinase ALE2 OS=Arabidopsis thaliana OX=3702 GN=ALE2 PE=1 SV=1
Chr03	gene	1007120	1009858	.	-	.	evm.TU.Chr03.26	sp|R4HZ96|D27_MEDTR	35.714	196	71	263	53	240	4.88e-35	127	67	Beta-carotene isomerase D27, chloroplastic OS=Medicago truncatula OX=3880 GN=D27 PE=1 SV=1
Chr03	gene	1061603	1069103	.	+	.	evm.TU.Chr03.27	sp|Q9FZ24|PPR4_ARATH	36.874	499	20	509	43	537	2.41e-117	356	96	Pentatricopeptide repeat-containing protein At1g02370, mitochondrial OS=Arabidopsis thaliana OX=3702 GN=At1g02370 PE=2 SV=1
Chr03	gene	1069197	1079089	.	-	.	evm.TU.Chr03.28	sp|Q9C835|CP21D_ARATH	57.082	233	1	229	1	233	8.14e-88	259	99	Peptidyl-prolyl cis-trans isomerase CYP21-4 OS=Arabidopsis thaliana OX=3702 GN=CYP21-4 PE=2 SV=1
Chr03	gene	1150111	1169539	.	-	.	evm.TU.Chr03.29	sp|F4IL30|POP1_ARATH	43.72	828	18	825	21	817	0	598	97	Ribonucleases P/MRP protein subunit POP1 OS=Arabidopsis thaliana OX=3702 GN=POP1 PE=1 SV=1
Chr03	gene	165842	177365	.	-	.	evm.TU.Chr03.3	/	/	/	/	/	/	/	/	/	/	/
Chr03	gene	1185687	1190688	.	-	.	evm.TU.Chr03.30	/	/	/	/	/	/	/	/	/	/	/
Chr03	gene	1226253	1228904	.	-	.	evm.TU.Chr03.31	sp|Q3E8W4|ANX2_ARATH	57.548	881	9	883	11	858	0	998	99	Receptor-like protein kinase ANXUR2 OS=Arabidopsis thaliana OX=3702 GN=ANX2 PE=1 SV=1
Chr03	gene	1282627	1346053	.	+	.	evm.TU.Chr03.32	/	/	/	/	/	/	/	/	/	/	/
Chr03	gene	1360006	1365336	.	+	.	evm.TU.Chr03.33	sp|Q9SIC9|PP178_ARATH	66.01	812	26	831	78	886	0	1102	93	Pentatricopeptide repeat-containing protein GUN1, chloroplastic OS=Arabidopsis thaliana OX=3702 GN=GUN1 PE=2 SV=1
Chr03	gene	13807103	13812433	.	-	.	evm.TU.Chr03.337	sp|Q940J9|PMT8_ARATH	72.115	624	1	612	1	623	0	930	100	Probable methyltransferase PMT8 OS=Arabidopsis thaliana OX=3702 GN=At1g04430 PE=2 SV=1
Chr03	gene	13862362	13863054	.	+	.	evm.TU.Chr03.338	/	/	/	/	/	/	/	/	/	/	/
Chr03	gene	13909601	13936465	.	+	.	evm.TU.Chr03.339	/	/	/	/	/	/	/	/	/	/	/
Chr03	gene	1374882	1375231	.	+	.	evm.TU.Chr03.34	sp|O22901|BH151_ARATH	62.069	58	42	99	47	100	1.93e-16	68.6	57	Transcription factor UPBEAT1 OS=Arabidopsis thaliana OX=3702 GN=UPB1 PE=2 SV=1
Chr03	gene	234847	287787	.	+	.	evm.TU.Chr03.4	sp|Q9S6Z8|KCO5_ARATH	66.873	323	85	398	84	406	6.61e-149	428	78	Two-pore potassium channel 5 OS=Arabidopsis thaliana OX=3702 GN=TPK5 PE=1 SV=1
Chr03	gene	259243	259714	.	-	.	evm.TU.Chr03.5	/	/	/	/	/	/	/	/	/	/	/
Chr03	gene	260222	260704	.	-	.	evm.TU.Chr03.6	/	/	/	/	/	/	/	/	/	/	/
Chr03	gene	375177	378735	.	+	.	evm.TU.Chr03.7	/	/	/	/	/	/	/	/	/	/	/
Chr03	gene	50022310	50030607	.	-	.	evm.TU.Chr03.717	/	/	/	/	/	/	/	/	/	/	/
Chr03	gene	412770	427430	.	-	.	evm.TU.Chr03.8	/	/	/	/	/	/	/	/	/	/	/
Chr03	gene	450147	453137	.	-	.	evm.TU.Chr03.9	sp|Q9AT56|METK1_ELAUM	94.148	393	20	412	1	393	0	752	95	S-adenosylmethionine synthase 1 OS=Elaeagnus umbellata OX=43233 GN=SAMS1 PE=2 SV=1
Chr04	gene	41478382	41480884	.	-	.	evm.TU.Chr04.1149	/	/	/	/	/	/	/	/	/	/	/
Chr04	gene	41502169	41503370	.	+	.	evm.TU.Chr04.1150	sp|Q9SZE1|3HID1_ARATH	75.478	314	46	359	18	331	5.18e-176	492	87	Probable 3-hydroxyisobutyrate dehydrogenase-like 1, mitochondrial OS=Arabidopsis thaliana OX=3702 GN=At4g29120 PE=1 SV=1
Chr04	gene	41533683	41541637	.	-	.	evm.TU.Chr04.1151	sp|Q9SEK3|HXK1_SPIOL	79.701	468	25	492	25	492	0	790	94	Hexokinase-1 OS=Spinacia oleracea OX=3562 GN=HXK1 PE=2 SV=1
Chr04	gene	41677313	41677717	.	+	.	evm.TU.Chr04.1153	/	/	/	/	/	/	/	/	/	/	/
Chr04	gene	41678027	41678845	.	+	.	evm.TU.Chr04.1154	/	/	/	/	/	/	/	/	/	/	/
Chr04	gene	53305872	53312354	.	+	.	evm.TU.Chr04.1402	sp|Q38932|LCYE_ARATH	69.501	541	4	544	3	524	0	772	99	Lycopene epsilon cyclase, chloroplastic OS=Arabidopsis thaliana OX=3702 GN=LUT2 PE=1 SV=2
Chr04	gene	53320016	53320402	.	+	.	evm.TU.Chr04.1403	/	/	/	/	/	/	/	/	/	/	/
Chr04	gene	53394676	53395932	.	+	.	evm.TU.Chr04.1404	sp|Q9SKK8|ATL22_ARATH	30.028	363	24	372	23	373	1.15e-39	145	92	RING-H2 finger protein ATL22 OS=Arabidopsis thaliana OX=3702 GN=ATL22 PE=2 SV=2
Chr04	gene	4610785	4617535	.	-	.	evm.TU.Chr04.148	/	/	/	/	/	/	/	/	/	/	/
Chr04	gene	4657699	4667425	.	-	.	evm.TU.Chr04.149	sp|Q94BQ3|ASG2_ARATH	30.769	273	42	283	28	299	5.33e-31	127	50	Protein ALTERED SEED GERMINATION 2 OS=Arabidopsis thaliana OX=3702 GN=ASG2 PE=1 SV=1
Chr04	gene	4668813	4669312	.	+	.	evm.TU.Chr04.150	sp|D7LBN4|CSPLH_ARALL	38.835	103	5	103	2	99	1.9e-17	73.9	87	CASP-like protein 4B1 OS=Arabidopsis lyrata subsp. lyrata OX=81972 GN=ARALYDRAFT_321547 PE=3 SV=1
Chr04	gene	4696914	4699108	.	-	.	evm.TU.Chr04.151	/	/	/	/	/	/	/	/	/	/	/
Chr04	gene	4723624	4758421	.	-	.	evm.TU.Chr04.152	sp|Q9FKS4|ATR_ARATH	61.233	2742	3	2717	6	2702	0	3301	99	Serine/threonine-protein kinase ATR OS=Arabidopsis thaliana OX=3702 GN=ATR PE=2 SV=2
Chr04	gene	4778398	4783988	.	+	.	evm.TU.Chr04.153	sp|Q9SDA8|FBL10_ARATH	55.573	637	12	641	9	641	0	687	96	F-box/LRR-repeat protein 10 OS=Arabidopsis thaliana OX=3702 GN=FBL10 PE=2 SV=1
Chr04	gene	60046813	60047586	.	-	.	evm.TU.Chr04.1537	/	/	/	/	/	/	/	/	/	/	/
Chr04	gene	60047698	60048699	.	-	.	evm.TU.Chr04.1538	/	/	/	/	/	/	/	/	/	/	/
Chr04	gene	60061133	60070863	.	-	.	evm.TU.Chr04.1539	/	/	/	/	/	/	/	/	/	/	/
Chr04	gene	68091776	68098631	.	+	.	evm.TU.Chr04.1649	/	/	/	/	/	/	/	/	/	/	/
Chr04	gene	68184753	68185094	.	+	.	evm.TU.Chr04.1650	sp|A0A166B1A6|NMCP1_DAUCS	41.509	106	1	106	528	633	6.75e-19	80.9	94	Nuclear matrix constituent protein 1 OS=Daucus carota subsp. sativus OX=79200 GN=NMCP1 PE=1 SV=2
Chr04	gene	68185134	68186153	.	+	.	evm.TU.Chr04.1651	/	/	/	/	/	/	/	/	/	/	/
Chr04	gene	68317427	68337190	.	-	.	evm.TU.Chr04.1653	sp|F4IDB2|PHL_ARATH	43.232	1219	1	1161	1	1153	0	772	90	Protein PHYTOCHROME-DEPENDENT LATE-FLOWERING OS=Arabidopsis thaliana OX=3702 GN=PHL PE=1 SV=1
Chr04	gene	68811406	68812284	.	-	.	evm.TU.Chr04.1658	sp|Q8LD98|NHL6_ARATH	47.312	186	107	292	69	252	1.63e-59	190	64	NDR1/HIN1-like protein 6 OS=Arabidopsis thaliana OX=3702 GN=NHL6 PE=1 SV=1
Chr04	gene	68858027	68892307	.	-	.	evm.TU.Chr04.1660	sp|O23304|BLUS1_ARATH	47.712	306	16	304	5	310	5.59e-94	300	41	Serine/threonine-protein kinase BLUS1 OS=Arabidopsis thaliana OX=3702 GN=BLUS1 PE=1 SV=1
Chr04	gene	69000859	69004815	.	+	.	evm.TU.Chr04.1661	sp|Q8RXN0|AB11G_ARATH	81.686	688	54	726	24	702	0	1107	93	ABC transporter G family member 11 OS=Arabidopsis thaliana OX=3702 GN=ABCG11 PE=1 SV=1
Chr04	gene	70564981	70586189	.	-	.	evm.TU.Chr04.1672	sp|Q9S7T8|SPZX_ARATH	60.358	391	1	389	1	391	1.61e-170	481	99	Serpin-ZX OS=Arabidopsis thaliana OX=3702 GN=At1g47710 PE=1 SV=1
Chr04	gene	70587796	70588272	.	+	.	evm.TU.Chr04.1673	sp|Q6NQJ7|FRS4_ARATH	34.579	107	48	152	1	107	2.9e-13	66.2	66	Protein FAR1-RELATED SEQUENCE 4 OS=Arabidopsis thaliana OX=3702 GN=FRS4 PE=2 SV=2
Chr04	gene	70588342	70588803	.	+	.	evm.TU.Chr04.1674	sp|Q9ZVC9|FRS3_ARATH	45.588	136	12	147	178	313	1.18e-38	139	89	Protein FAR1-RELATED SEQUENCE 3 OS=Arabidopsis thaliana OX=3702 GN=FRS3 PE=1 SV=2
Chr04	gene	70675260	70677861	.	-	.	evm.TU.Chr04.1675	sp|Q8L8T7|COR27_ARATH	30.539	167	5	145	41	203	1.49e-10	58.2	81	Cold-regulated protein 27 OS=Arabidopsis thaliana OX=3702 GN=COR27 PE=1 SV=1
Chr04	gene	70740296	70746226	.	-	.	evm.TU.Chr04.1676	sp|O81825|DRL28_ARATH	27.834	794	182	941	137	869	1.08e-49	191	66	Probable disease resistance protein At4g27220 OS=Arabidopsis thaliana OX=3702 GN=At4g27220 PE=2 SV=1
Chr04	gene	77906171	77941239	.	-	.	evm.TU.Chr04.1729	/	/	/	/	/	/	/	/	/	/	/
Chr04	gene	19582481	19587065	.	-	.	evm.TU.Chr04.575	sp|Q8S8Q6|TET8_ARATH	66.79	271	2	267	3	273	4.34e-133	377	99	Tetraspanin-8 OS=Arabidopsis thaliana OX=3702 GN=TET8 PE=2 SV=1
Chr04	gene	19602880	19619385	.	-	.	evm.TU.Chr04.576	sp|Q84TD8|FLXL2_ARATH	34.34	265	57	315	20	274	2.41e-39	143	71	Protein FLX-like 2 OS=Arabidopsis thaliana OX=3702 GN=FLXL2 PE=1 SV=1
Chr04	gene	19625499	19625822	.	+	.	evm.TU.Chr04.577	/	/	/	/	/	/	/	/	/	/	/
Chr04	gene	19640058	19641245	.	-	.	evm.TU.Chr04.578	sp|Q9M0B6|GAE1_ARATH	83.249	394	1	394	35	428	0	679	99	UDP-glucuronate 4-epimerase 1 OS=Arabidopsis thaliana OX=3702 GN=GAE1 PE=1 SV=1
Chr04	gene	19698403	19703632	.	+	.	evm.TU.Chr04.579	sp|Q9FNJ9|CA1P_ARATH	63.636	473	57	526	21	480	0	603	88	Probable 2-carboxy-D-arabinitol-1-phosphatase OS=Arabidopsis thaliana OX=3702 GN=At5g22620 PE=1 SV=1
Chr04	gene	19708137	19717873	.	+	.	evm.TU.Chr04.580	/	/	/	/	/	/	/	/	/	/	/
Chr04	gene	19784300	19809829	.	-	.	evm.TU.Chr04.581	/	/	/	/	/	/	/	/	/	/	/
Chr04	gene	19891812	19893899	.	+	.	evm.TU.Chr04.582	sp|Q84Y18|CXIP4_ARATH	70.588	170	1	169	1	163	2.32e-66	211	53	CAX-interacting protein 4 OS=Arabidopsis thaliana OX=3702 GN=CXIP4 PE=1 SV=2
Chr04	gene	19900839	19921032	.	+	.	evm.TU.Chr04.583	sp|P69242|RPOT3_NICSY	69.648	995	1	981	1	977	0	1401	100	DNA-directed RNA polymerase 3, chloroplastic OS=Nicotiana sylvestris OX=4096 GN=RPOT3 PE=2 SV=1
Chr04	gene	19938211	19947489	.	-	.	evm.TU.Chr04.584	sp|Q9SUG7|ATG11_ARATH	56.315	1156	17	1134	13	1144	0	1256	98	Autophagy-related protein 11 OS=Arabidopsis thaliana OX=3702 GN=ATG11 PE=1 SV=1
Chr04	gene	19968868	19969248	.	+	.	evm.TU.Chr04.585	/	/	/	/	/	/	/	/	/	/	/
Chr04	gene	20018404	20032353	.	-	.	evm.TU.Chr04.586	/	/	/	/	/	/	/	/	/	/	/
Chr04	gene	20061694	20070415	.	+	.	evm.TU.Chr04.587	/	/	/	/	/	/	/	/	/	/	/
Chr04	gene	20105742	20109957	.	+	.	evm.TU.Chr04.588	sp|Q8VYT2|CAP6_ARATH	64.333	600	1	568	1	596	0	703	99	Putative clathrin assembly protein At4g25940 OS=Arabidopsis thaliana OX=3702 GN=At4g25940 PE=2 SV=1
Chr04	gene	20110393	20131583	.	-	.	evm.TU.Chr04.589	sp|Q6JDV7|POLK_ARATH	57.485	668	7	657	8	660	0	743	99	DNA polymerase kappa OS=Arabidopsis thaliana OX=3702 GN=POLK PE=1 SV=1
Chr04	gene	20135401	20161267	.	-	.	evm.TU.Chr04.590	/	/	/	/	/	/	/	/	/	/	/
Chr04	gene	24450712	24464875	.	+	.	evm.TU.Chr04.709	sp|Q9C9U5|SIS8_ARATH	40.152	264	837	1097	754	1003	1.95e-49	191	24	Probable serine/threonine-protein kinase SIS8 OS=Arabidopsis thaliana OX=3702 GN=SIS8 PE=1 SV=1
Chr04	gene	24509757	24512040	.	+	.	evm.TU.Chr04.710	sp|Q9FKL2|MYB36_ARATH	55.743	296	1	296	1	260	3.48e-97	293	72	Transcription factor MYB36 OS=Arabidopsis thaliana OX=3702 GN=MYB36 PE=1 SV=1
Chr04	gene	2174634	2238585	.	+	.	evm.TU.Chr04.72	sp|Q43609|COMT1_PRUDU	50.418	359	14	370	14	364	5.24e-122	357	96	Caffeic acid 3-O-methyltransferase OS=Prunus dulcis OX=3755 GN=COMT1 PE=2 SV=1
Chr04	gene	2239074	2239843	.	+	.	evm.TU.Chr04.73	sp|Q9XIM0|MEE14_ARATH	58.824	68	65	131	43	110	7.7e-21	83.6	51	CCG-binding protein 1 OS=Arabidopsis thaliana OX=3702 GN=MEE14 PE=1 SV=1
Chr04	gene	2362211	2383357	.	+	.	evm.TU.Chr04.74	sp|Q8GWX2|NIPA6_ARATH	74.398	332	1	331	1	328	0	509	99	Probable magnesium transporter NIPA6 OS=Arabidopsis thaliana OX=3702 GN=At2g21120 PE=2 SV=1
Chr04	gene	2442119	2443252	.	+	.	evm.TU.Chr04.75	sp|Q84TH6|DIR23_ARATH	55.367	177	13	187	11	187	7.16e-73	218	94	Dirigent protein 23 OS=Arabidopsis thaliana OX=3702 GN=DIR23 PE=2 SV=1
Chr04	gene	2469713	2470459	.	+	.	evm.TU.Chr04.76	sp|Q84TH6|DIR23_ARATH	50	164	34	195	25	187	2.5e-52	166	83	Dirigent protein 23 OS=Arabidopsis thaliana OX=3702 GN=DIR23 PE=2 SV=1
Chr04	gene	2489360	2490007	.	+	.	evm.TU.Chr04.77	sp|Q84TH6|DIR23_ARATH	44.974	189	2	187	7	187	3.48e-51	163	99	Dirigent protein 23 OS=Arabidopsis thaliana OX=3702 GN=DIR23 PE=2 SV=1
Chr04	gene	2643752	2651619	.	+	.	evm.TU.Chr04.84	sp|Q9FUY6|JOIN_SOLLC	44.309	246	1	214	1	240	7.92e-57	181	97	MADS-box protein JOINTLESS OS=Solanum lycopersicum OX=4081 GN=J PE=1 SV=1
Chr04	gene	2676384	2677610	.	+	.	evm.TU.Chr04.85	sp|Q9FYB5|DNJ11_ARATH	52.83	106	140	245	65	161	2.73e-30	110	43	Chaperone protein dnaJ 11, chloroplastic OS=Arabidopsis thaliana OX=3702 GN=ATJ11 PE=1 SV=2
Chr05	gene	57297527	57304471	.	-	.	evm.TU.Chr05.1123	/	/	/	/	/	/	/	/	/	/	/
Chr05	gene	64970996	65027306	.	-	.	evm.TU.Chr05.1352	/	/	/	/	/	/	/	/	/	/	/
Chr05	gene	65027178	65035630	.	-	.	evm.TU.Chr05.1353	sp|B9SVG9|RBR_RICCO	72.098	1025	1	1008	1	1019	0	1490	99	Retinoblastoma-related protein OS=Ricinus communis OX=3988 GN=RBR PE=2 SV=1
Chr05	gene	65162899	65175126	.	+	.	evm.TU.Chr05.1354	sp|Q0DVX2|RH50_ORYSJ	57.955	616	61	659	59	639	0	696	90	DEAD-box ATP-dependent RNA helicase 50 OS=Oryza sativa subsp. japonica OX=39947 GN=Os03g0108600 PE=2 SV=2
Chr05	gene	65210963	65214329	.	+	.	evm.TU.Chr05.1355	sp|Q9M069|E137_ARATH	63.47	219	20	237	39	257	5.07e-86	264	90	Glucan endo-1,3-beta-glucosidase 7 OS=Arabidopsis thaliana OX=3702 GN=At4g34480 PE=1 SV=2
Chr05	gene	65215583	65218132	.	+	.	evm.TU.Chr05.1356	sp|P82195|RK18_SPIOL	73.494	166	1	163	1	166	2.38e-85	248	100	50S ribosomal protein L18, chloroplastic OS=Spinacia oleracea OX=3562 GN=RPL18 PE=1 SV=3
Chr05	gene	67184785	67188995	.	+	.	evm.TU.Chr05.1408	sp|S4TF94|TE4_HUMLU	62.667	525	1	497	7	522	0	632	98	Acyl-coenzyme A thioesterase 4, mitochondrial OS=Humulus lupulus OX=3486 GN=TE4 PE=1 SV=1
Chr05	gene	67233745	67238768	.	-	.	evm.TU.Chr05.1409	sp|Q9SE97|FH1_ARATH	64.113	496	434	922	538	1015	0	591	52	Formin-like protein 1 OS=Arabidopsis thaliana OX=3702 GN=FH1 PE=1 SV=1
Chr05	gene	70743661	70748295	.	+	.	evm.TU.Chr05.1505	sp|Q6NLB1|FB118_ARATH	52.978	319	93	402	59	370	4.33e-120	353	77	F-box protein At2g26850 OS=Arabidopsis thaliana OX=3702 GN=At2g26850 PE=2 SV=1
Chr05	gene	70773113	70789722	.	+	.	evm.TU.Chr05.1506	sp|Q9LET3|RBL20_ARATH	73.038	293	1	293	1	293	9.54e-153	429	100	Rhomboid-like protein 20 OS=Arabidopsis thaliana OX=3702 GN=RBL20 PE=2 SV=1
Chr05	gene	70796701	70806012	.	-	.	evm.TU.Chr05.1507	sp|Q570P7|DUSL1_ARATH	51.908	131	260	390	4	128	2.83e-43	147	33	Probable inactive dual specificity protein phosphatase-like At4g18593 OS=Arabidopsis thaliana OX=3702 GN=At4g18593 PE=2 SV=1
Chr05	gene	70826428	70833389	.	-	.	evm.TU.Chr05.1509	/	/	/	/	/	/	/	/	/	/	/
Chr05	gene	70852277	70857888	.	-	.	evm.TU.Chr05.1510	sp|O80673|CAMK1_ARATH	79.174	581	1	580	1	576	0	952	100	CDPK-related kinase 1 OS=Arabidopsis thaliana OX=3702 GN=CRK1 PE=1 SV=1
Chr05	gene	29504858	29507948	.	+	.	evm.TU.Chr05.390	sp|Q84RQ7|NIFU3_ARATH	66.079	227	11	230	12	236	5e-96	280	96	NifU-like protein 3, chloroplastic OS=Arabidopsis thaliana OX=3702 GN=NIFU3 PE=2 SV=1
Chr05	gene	29508499	29511557	.	-	.	evm.TU.Chr05.391	sp|P46300|RS4_SOLTU	90.909	264	1	264	1	264	0	511	100	40S ribosomal protein S4 OS=Solanum tuberosum OX=4113 GN=RPS4 PE=2 SV=1
Chr05	gene	29545468	29559456	.	+	.	evm.TU.Chr05.392	sp|Q8S944|DRP3A_ARATH	71.042	739	21	758	31	768	0	1105	91	Dynamin-related protein 3A OS=Arabidopsis thaliana OX=3702 GN=DRP3A PE=1 SV=2
Chr05	gene	29558366	29566821	.	-	.	evm.TU.Chr05.393	sp|Q8H1G0|GAT28_ARATH	42.439	205	61	220	66	266	5.56e-40	141	54	GATA transcription factor 28 OS=Arabidopsis thaliana OX=3702 GN=GATA28 PE=1 SV=1
Chr05	gene	38388370	38396244	.	+	.	evm.TU.Chr05.571	sp|Q8GWG0|GPAT9_ARATH	84.024	338	52	389	39	376	0	607	87	Glycerol-3-phosphate acyltransferase 9 OS=Arabidopsis thaliana OX=3702 GN=GPAT9 PE=1 SV=1
Chr05	gene	38424015	38429478	.	+	.	evm.TU.Chr05.572	sp|Q9SVE7|DTX45_ARATH	61.829	503	90	591	67	553	0	600	81	Protein DETOXIFICATION 45, chloroplastic OS=Arabidopsis thaliana OX=3702 GN=DTX45 PE=2 SV=2
Chr05	gene	38432049	38434042	.	-	.	evm.TU.Chr05.573	sp|Q9LMA1|FMO1_ARATH	35.318	487	6	405	37	518	7.34e-100	307	98	Probable flavin-containing monooxygenase 1 OS=Arabidopsis thaliana OX=3702 GN=FMO1 PE=2 SV=1
Chr05	gene	38438844	38441591	.	-	.	evm.TU.Chr05.574	sp|Q9SL48|SLY1_ARATH	76.175	617	1	611	1	616	0	990	99	SEC1 family transport protein SLY1 OS=Arabidopsis thaliana OX=3702 GN=SLY1 PE=1 SV=1
Chr05	gene	38477794	38480498	.	+	.	evm.TU.Chr05.575	sp|Q9LM92|SMD3B_ARATH	78.788	132	1	130	1	131	2.86e-71	209	100	Small nuclear ribonucleoprotein SmD3b OS=Arabidopsis thaliana OX=3702 GN=SMD3B PE=2 SV=1
Chr05	gene	38530444	38540991	.	+	.	evm.TU.Chr05.576	sp|Q9SII8|DSK2B_ARATH	62.257	567	1	554	1	551	0	604	100	Ubiquitin domain-containing protein DSK2b OS=Arabidopsis thaliana OX=3702 GN=DSK2B PE=1 SV=1
Chr05	gene	38558610	38562733	.	+	.	evm.TU.Chr05.577	/	/	/	/	/	/	/	/	/	/	/
Chr06	gene	83444881	83445520	.	-	.	evm.TU.Chr06.1256	sp|P0DN92|SPH24_ARATH	36.957	92	105	194	58	148	1.88e-10	57	45	S-protein homolog 24 OS=Arabidopsis thaliana OX=3702 GN=SPH24 PE=3 SV=1
Chr06	gene	83455909	83456322	.	-	.	evm.TU.Chr06.1257	sp|Q5MBR3|NCED5_ORYSJ	71.324	136	1	136	269	404	7.03e-66	210	99	9-cis-epoxycarotenoid dioxygenase NCED5, chloroplastic OS=Oryza sativa subsp. japonica OX=39947 GN=NCED5 PE=2 SV=1
Chr06	gene	97220187	97221647	.	-	.	evm.TU.Chr06.1659	sp|P46280|EFTU2_SOYBN	83.811	488	1	486	1	479	0	800	100	Elongation factor Tu, chloroplastic OS=Glycine max OX=3847 GN=TUFB1 PE=3 SV=1
Chr06	gene	97234357	97239512	.	-	.	evm.TU.Chr06.1660	sp|Q65X23|WNK2_ORYSJ	63.19	489	1	446	1	487	0	606	59	Probable serine/threonine-protein kinase WNK2 OS=Oryza sativa subsp. japonica OX=39947 GN=WNK2 PE=2 SV=1
Chr06	gene	97245802	97249559	.	-	.	evm.TU.Chr06.1661	sp|P82413|RK19_SPIOL	56.637	113	130	242	120	232	4.06e-40	138	47	50S ribosomal protein L19, chloroplastic OS=Spinacia oleracea OX=3562 GN=RPL19 PE=1 SV=2
Chr06	gene	13805455	13810591	.	+	.	evm.TU.Chr06.398	sp|Q8GYB1|NUD15_ARATH	66.932	251	41	289	42	285	1.7e-116	337	84	Nudix hydrolase 15, mitochondrial OS=Arabidopsis thaliana OX=3702 GN=NUDT15 PE=1 SV=2
Chr06	gene	13815394	13815987	.	-	.	evm.TU.Chr06.399	sp|Q2RAC5|CCT13_ORYSJ	45.614	114	32	145	370	470	1.07e-13	68.9	58	Cyclin-T1-3 OS=Oryza sativa subsp. japonica OX=39947 GN=CYCT1-3 PE=3 SV=2
Chr06	gene	15670542	15673705	.	+	.	evm.TU.Chr06.428	sp|O82415|TYDC_PAPSO	56.893	515	10	503	10	511	0	619	96	Tyrosine decarboxylase OS=Papaver somniferum OX=3469 GN=TYDC PE=1 SV=2
Chr06	gene	15735295	15736998	.	+	.	evm.TU.Chr06.429	sp|O82415|TYDC_PAPSO	60.039	518	10	524	10	511	0	670	96	Tyrosine decarboxylase OS=Papaver somniferum OX=3469 GN=TYDC PE=1 SV=2
Chr06	gene	63595922	63601552	.	+	.	evm.TU.Chr06.903	/	/	/	/	/	/	/	/	/	/	/
Chr06	gene	64648191	64654454	.	+	.	evm.TU.Chr06.915	sp|Q9LYS2|AB10C_ARATH	66.644	1487	1	1482	2	1451	0	1987	99	ABC transporter C family member 10 OS=Arabidopsis thaliana OX=3702 GN=ABCC10 PE=2 SV=2
Chr07	gene	74192923	74202183	.	+	.	evm.TU.Chr07.1215	sp|Q9C585|UBP8_ARATH	42.599	885	28	862	16	869	0	641	96	Ubiquitin carboxyl-terminal hydrolase 8 OS=Arabidopsis thaliana OX=3702 GN=UBP8 PE=2 SV=2
Chr07	gene	74233417	74239630	.	+	.	evm.TU.Chr07.1216	/	/	/	/	/	/	/	/	/	/	/
Chr07	gene	74256868	74261917	.	+	.	evm.TU.Chr07.1217	sp|Q8L7K4|HSCB_ARATH	51.029	243	29	271	18	252	1.05e-79	241	90	Iron-sulfur cluster co-chaperone protein HscB homolog OS=Arabidopsis thaliana OX=3702 GN=HSCB PE=1 SV=1
Chr07	gene	74367631	74378743	.	+	.	evm.TU.Chr07.1219	sp|Q8GX93|CLCE_ARATH	62.441	639	121	753	71	704	0	725	84	Chloride channel protein CLC-e OS=Arabidopsis thaliana OX=3702 GN=CLC-E PE=2 SV=2
Chr07	gene	74376752	74378341	.	-	.	evm.TU.Chr07.1220	sp|Q9SEU7|TRXM3_ARATH	66.667	111	77	187	61	171	2.06e-52	166	59	Thioredoxin M3, chloroplastic OS=Arabidopsis thaliana OX=3702 GN=GAT1 PE=2 SV=2
Chr07	gene	74399259	74405492	.	-	.	evm.TU.Chr07.1221	sp|Q9LDD8|MCCB_ARATH	80.741	540	40	579	48	587	0	896	93	Methylcrotonoyl-CoA carboxylase beta chain, mitochondrial OS=Arabidopsis thaliana OX=3702 GN=MCCB PE=2 SV=1
Chr07	gene	74407187	74410744	.	+	.	evm.TU.Chr07.1222	sp|O81767|PP348_ARATH	58.84	724	4	727	105	823	0	913	99	Pentatricopeptide repeat-containing protein At4g33990 OS=Arabidopsis thaliana OX=3702 GN=EMB2758 PE=3 SV=2
Chr07	gene	20316156	20331744	.	-	.	evm.TU.Chr07.399	sp|Q8W234|SEUSS_ARATH	53.39	944	1	903	1	875	0	616	99	Transcriptional corepressor SEUSS OS=Arabidopsis thaliana OX=3702 GN=SEU PE=1 SV=1
Chr07	gene	21629658	21634637	.	-	.	evm.TU.Chr07.412	sp|Q9LU33|GLTP3_ARATH	55.346	159	1	159	73	231	4.09e-51	163	99	Glycolipid transfer protein 3 OS=Arabidopsis thaliana OX=3702 GN=GLTP3 PE=2 SV=1
Chr07	gene	29131721	29134312	.	-	.	evm.TU.Chr07.499	sp|Q9M3V8|RS6_ASPOF	68.282	227	6	217	12	227	3.29e-98	286	98	40S ribosomal protein S6 OS=Asparagus officinalis OX=4686 GN=rps6 PE=2 SV=1
Chr07	gene	42018151	42026413	.	-	.	evm.TU.Chr07.619	sp|P42825|DNAJ2_ARATH	32.44	373	5	349	15	359	1.38e-41	150	98	Chaperone protein dnaJ 2 OS=Arabidopsis thaliana OX=3702 GN=ATJ2 PE=1 SV=2
Chr07	gene	42110877	42114962	.	-	.	evm.TU.Chr07.620	sp|Q9SSF8|CDPKU_ARATH	83.527	431	1	431	111	541	0	762	100	Calcium-dependent protein kinase 30 OS=Arabidopsis thaliana OX=3702 GN=CPK30 PE=1 SV=1
Chr07	gene	44806185	44807054	.	+	.	evm.TU.Chr07.656	sp|Q8LPN7|RNG1L_ARATH	40.449	89	197	285	188	262	7.55e-14	70.9	31	E3 ubiquitin-protein ligase RING1-like OS=Arabidopsis thaliana OX=3702 GN=At3g19950 PE=1 SV=1
Chr07	gene	44811242	44811568	.	+	.	evm.TU.Chr07.657	sp|Q8LPN7|RNG1L_ARATH	45.614	57	48	104	216	262	3.23e-12	61.2	53	E3 ubiquitin-protein ligase RING1-like OS=Arabidopsis thaliana OX=3702 GN=At3g19950 PE=1 SV=1
Chr07	gene	44841393	44841849	.	+	.	evm.TU.Chr07.658	/	/	/	/	/	/	/	/	/	/	/
Chr07	gene	44956199	44959376	.	+	.	evm.TU.Chr07.659	sp|Q8LPN7|RNG1L_ARATH	34.783	92	187	277	184	258	5.46e-12	66.6	22	E3 ubiquitin-protein ligase RING1-like OS=Arabidopsis thaliana OX=3702 GN=At3g19950 PE=1 SV=1
Chr07	gene	45006602	45007471	.	+	.	evm.TU.Chr07.660	sp|Q8LPN7|RNG1L_ARATH	41.111	90	197	285	188	262	7.86e-13	67.8	31	E3 ubiquitin-protein ligase RING1-like OS=Arabidopsis thaliana OX=3702 GN=At3g19950 PE=1 SV=1
Chr07	gene	45050944	45051777	.	+	.	evm.TU.Chr07.661	sp|Q8LPN7|RNG1L_ARATH	43.678	87	185	271	188	260	3e-14	71.6	31	E3 ubiquitin-protein ligase RING1-like OS=Arabidopsis thaliana OX=3702 GN=At3g19950 PE=1 SV=1
Chr07	gene	45076735	45077601	.	+	.	evm.TU.Chr07.662	sp|Q9C7I1|ATL34_ARATH	38.372	86	203	288	98	176	1.31e-09	58.2	30	RING-H2 finger protein ATL34 OS=Arabidopsis thaliana OX=3702 GN=ATL34 PE=2 SV=1
Chr07	gene	45147086	45148225	.	-	.	evm.TU.Chr07.664	sp|Q9LJQ5|RTNLI_ARATH	39.171	217	2	218	8	223	2.21e-64	199	99	Reticulon-like protein B9 OS=Arabidopsis thaliana OX=3702 GN=RTNLB9 PE=2 SV=1
Chr07	gene	45155556	45159401	.	-	.	evm.TU.Chr07.665	/	/	/	/	/	/	/	/	/	/	/
Chr07	gene	45195268	45199035	.	+	.	evm.TU.Chr07.666	sp|B9I2J6|AXEP_POPTR	69.69	419	30	448	9	420	0	605	93	L-Ala-D/L-amino acid epimerase OS=Populus trichocarpa OX=3694 GN=POPTR_0012s05040g PE=3 SV=2
Chr07	gene	45787837	45796923	.	-	.	evm.TU.Chr07.673	sp|Q65XS5|BC10_ORYSJ	31.613	310	69	333	85	389	2.89e-38	140	78	Glycosyltransferase BC10 OS=Oryza sativa subsp. japonica OX=39947 GN=BC10 PE=1 SV=1
Chr07	gene	45796980	45799868	.	-	.	evm.TU.Chr07.674	sp|Q9C744|AP3D_ARATH	56.501	846	2	831	4	826	0	898	86	AP-3 complex subunit delta OS=Arabidopsis thaliana OX=3702 GN=DELTA-ADR PE=1 SV=1
Chr07	gene	45886148	45889593	.	+	.	evm.TU.Chr07.675	/	/	/	/	/	/	/	/	/	/	/
Chr07	gene	45926962	45927993	.	-	.	evm.TU.Chr07.676	/	/	/	/	/	/	/	/	/	/	/
Chr07	gene	48549498	48571527	.	+	.	evm.TU.Chr07.718	sp|Q84M92|ARP4_ARATH	53.237	278	59	309	6	271	2.02e-88	271	81	Actin-related protein 4 OS=Arabidopsis thaliana OX=3702 GN=ARP4 PE=1 SV=1
Chr07	gene	48572261	48576149	.	+	.	evm.TU.Chr07.719	sp|Q84M92|ARP4_ARATH	76.506	166	69	234	276	441	1.14e-90	274	71	Actin-related protein 4 OS=Arabidopsis thaliana OX=3702 GN=ARP4 PE=1 SV=1
Chr07	gene	48576622	48578381	.	-	.	evm.TU.Chr07.720	sp|Q8LH59|MYBS1_ORYSJ	53.333	300	9	290	18	306	1.05e-79	243	97	Transcription factor MYBS1 OS=Oryza sativa subsp. japonica OX=39947 GN=MYBS1 PE=1 SV=1
Chr07	gene	48579898	48589326	.	-	.	evm.TU.Chr07.721	/	/	/	/	/	/	/	/	/	/	/
Chr07	gene	48633606	48640893	.	-	.	evm.TU.Chr07.723	/	/	/	/	/	/	/	/	/	/	/
Chr07	gene	52332686	52346065	.	+	.	evm.TU.Chr07.775	/	/	/	/	/	/	/	/	/	/	/
Chr07	gene	52361414	52383188	.	-	.	evm.TU.Chr07.776	sp|Q9ZQ34|Y2433_ARATH	48.026	304	3	285	86	387	1.2e-84	262	79	Uncharacterized protein At2g24330 OS=Arabidopsis thaliana OX=3702 GN=At2g24330 PE=2 SV=1
Chr08	gene	41930681	41939330	.	-	.	evm.TU.Chr08.1010	sp|Q8GYE8|NSUN5_ARATH	67.396	457	3	453	69	509	0	606	90	25S rRNA (cytosine-C(5))-methyltransferase NSUN5 OS=Arabidopsis thaliana OX=3702 GN=NSUN5 PE=1 SV=1
Chr08	gene	42487189	42497467	.	+	.	evm.TU.Chr08.1019	sp|Q8VZH2|APM1_ARATH	68.223	878	4	864	2	879	0	1282	99	Aminopeptidase M1 OS=Arabidopsis thaliana OX=3702 GN=APM1 PE=1 SV=1
Chr08	gene	42524287	42559641	.	+	.	evm.TU.Chr08.1020	sp|Q8VZH2|APM1_ARATH	66.781	876	4	862	2	877	0	1234	97	Aminopeptidase M1 OS=Arabidopsis thaliana OX=3702 GN=APM1 PE=1 SV=1
Chr08	gene	44070109	44070661	.	+	.	evm.TU.Chr08.1053	/	/	/	/	/	/	/	/	/	/	/
Chr08	gene	44097660	44100889	.	-	.	evm.TU.Chr08.1054	sp|Q43866|INV1_ARATH	50.963	571	39	603	49	584	0	573	91	Beta-fructofuranosidase, insoluble isoenzyme CWINV1 OS=Arabidopsis thaliana OX=3702 GN=CWINV1 PE=1 SV=1
Chr08	gene	44208089	44212012	.	-	.	evm.TU.Chr08.1055	sp|Q9SCQ6|IDD2_ARATH	87.059	170	89	258	29	197	5.52e-114	340	43	Zinc finger protein GAI-ASSOCIATED FACTOR 1 OS=Arabidopsis thaliana OX=3702 GN=GAF1 PE=1 SV=1
Chr08	gene	44224626	44231831	.	+	.	evm.TU.Chr08.1056	sp|O80983|FTSH4_ARATH	77.013	683	1	674	1	677	0	1078	95	ATP-dependent zinc metalloprotease FTSH 4, mitochondrial OS=Arabidopsis thaliana OX=3702 GN=FTSH4 PE=1 SV=2
Chr08	gene	45044101	45047359	.	-	.	evm.TU.Chr08.1071	sp|A0A4D6Q4S0|MYB2_CROXC	43.825	251	3	247	11	241	3.14e-57	184	94	Transcription factor MYB1 OS=Crocosmia x crocosmiiflora OX=1053288 GN=MYB2 PE=2 SV=1
Chr08	gene	47745166	47751636	.	-	.	evm.TU.Chr08.1098	/	/	/	/	/	/	/	/	/	/	/
Chr08	gene	47826423	47827243	.	-	.	evm.TU.Chr08.1100	/	/	/	/	/	/	/	/	/	/	/
Chr08	gene	47853338	47854701	.	-	.	evm.TU.Chr08.1101	/	/	/	/	/	/	/	/	/	/	/
Chr08	gene	47969335	47981406	.	-	.	evm.TU.Chr08.1104	sp|Q38950|2AAB_ARATH	93.526	587	1	587	1	587	0	1134	100	Serine/threonine-protein phosphatase 2A 65 kDa regulatory subunit A beta isoform OS=Arabidopsis thaliana OX=3702 GN=PP2AA2 PE=1 SV=2
Chr08	gene	48258084	48262697	.	+	.	evm.TU.Chr08.1112	sp|Q8VZ40|PUB14_ARATH	62.298	618	7	623	8	624	0	740	96	U-box domain-containing protein 14 OS=Arabidopsis thaliana OX=3702 GN=PUB14 PE=1 SV=1
Chr08	gene	48268864	48284635	.	-	.	evm.TU.Chr08.1113	sp|Q94KJ7|VPS33_ARATH	73.154	596	1	596	1	592	0	934	100	Vacuolar protein-sorting-associated protein 33 homolog OS=Arabidopsis thaliana OX=3702 GN=VPS33 PE=1 SV=1
Chr08	gene	48304013	48310461	.	+	.	evm.TU.Chr08.1114	sp|Q9SS48|SDP6_ARATH	77.778	603	33	635	28	629	0	998	95	Glycerol-3-phosphate dehydrogenase SDP6, mitochondrial OS=Arabidopsis thaliana OX=3702 GN=SDP6 PE=1 SV=1
Chr08	gene	48362119	48375344	.	+	.	evm.TU.Chr08.1115	sp|Q8L960|SVR1_ARATH	69.139	337	84	400	74	410	9.75e-165	468	79	Putative ribosomal large subunit pseudouridine synthase SVR1, chloroplastic OS=Arabidopsis thaliana OX=3702 GN=SVR1 PE=1 SV=1
Chr08	gene	48455922	48457817	.	-	.	evm.TU.Chr08.1117	/	/	/	/	/	/	/	/	/	/	/
Chr08	gene	48475338	48477783	.	+	.	evm.TU.Chr08.1118	/	/	/	/	/	/	/	/	/	/	/
Chr08	gene	48478858	48479631	.	-	.	evm.TU.Chr08.1119	sp|Q9CAE4|U1131_ARATH	71.257	167	4	162	7	173	1.31e-73	224	70	U11/U12 small nuclear ribonucleoprotein 31 kDa protein OS=Arabidopsis thaliana OX=3702 GN=SNRNP31 PE=2 SV=1
Chr08	gene	76590861	76592201	.	+	.	evm.TU.Chr08.1523	sp|A0A059TC02|CCR1_PETHY	45.575	226	30	254	93	318	3.42e-66	208	88	Cinnamoyl-CoA reductase 1 OS=Petunia hybrida OX=4102 GN=CCR1 PE=1 SV=1
Chr08	gene	76594795	76598134	.	+	.	evm.TU.Chr08.1524	sp|A0A059TC02|CCR1_PETHY	44.654	318	6	322	7	318	1.5e-90	273	98	Cinnamoyl-CoA reductase 1 OS=Petunia hybrida OX=4102 GN=CCR1 PE=1 SV=1
Chr08	gene	76616505	76627479	.	+	.	evm.TU.Chr08.1525	sp|Q9SV73|GILT_ARATH	42.029	207	14	216	10	207	4.83e-53	172	76	Gamma-interferon-responsive lysosomal thiol protein OS=Arabidopsis thaliana OX=3702 GN=GILT PE=2 SV=1
Chr08	gene	30426843	30434863	.	+	.	evm.TU.Chr08.812	sp|Q8RWA5|NDT2_ARATH	68.454	317	13	329	5	317	7.88e-147	418	95	Nicotinamide adenine dinucleotide transporter 2, mitochondrial OS=Arabidopsis thaliana OX=3702 GN=NDT2 PE=1 SV=1
Chr08	gene	30533419	30540395	.	-	.	evm.TU.Chr08.813	sp|P0C5E2|LRL12_ARATH	42.556	665	31	675	19	650	5.24e-177	519	94	LEAF RUST 10 DISEASE-RESISTANCE LOCUS RECEPTOR-LIKE PROTEIN KINASE-like 1.2 OS=Arabidopsis thaliana OX=3702 GN=LRK10L-1.2 PE=2 SV=3
Chr08	gene	32891828	32893663	.	+	.	evm.TU.Chr08.868	sp|P48422|C86A1_ARATH	60.348	517	13	529	6	508	0	643	97	Cytochrome P450 86A1 OS=Arabidopsis thaliana OX=3702 GN=CYP86A1 PE=1 SV=2
Chr08	gene	36370603	36375196	.	-	.	evm.TU.Chr08.924	sp|Q9LZH5|LTPG2_ARATH	49.612	129	40	158	28	156	1.27e-28	106	55	Non-specific lipid transfer protein GPI-anchored 2 OS=Arabidopsis thaliana OX=3702 GN=LTPG2 PE=2 SV=1
Chr08	gene	36428250	36457751	.	+	.	evm.TU.Chr08.925	sp|A0A2K3DZC4|BSD2_CHLRE	35.417	96	47	115	47	142	1.63e-07	47.4	56	Protein BUNDLE SHEATH DEFECTIVE 2, chloroplastic OS=Chlamydomonas reinhardtii OX=3055 GN=BSD2 PE=1 SV=1
Chr08	gene	36480510	36482724	.	-	.	evm.TU.Chr08.926	sp|Q84TK1|BH010_ARATH	43.448	290	247	536	240	455	2.39e-56	195	54	Transcription factor bHLH10 OS=Arabidopsis thaliana OX=3702 GN=BHLH10 PE=1 SV=1
Chr08	gene	36503080	36505097	.	-	.	evm.TU.Chr08.927	sp|Q84TK1|BH010_ARATH	39.527	296	237	531	235	455	4.88e-51	181	54	Transcription factor bHLH10 OS=Arabidopsis thaliana OX=3702 GN=BHLH10 PE=1 SV=1
Chr09	gene	73011800	73018077	.	+	.	evm.TU.Chr09.1072	sp|Q8L7R5|CSPLG_ARATH	65.385	104	1	104	1	104	1.8e-43	139	92	CASP-like protein 5B3 OS=Arabidopsis thaliana OX=3702 GN=At3g23200 PE=2 SV=1
Chr09	gene	16158750	16161562	.	+	.	evm.TU.Chr09.270	/	/	/	/	/	/	/	/	/	/	/
Chr09	gene	16214208	16224322	.	-	.	evm.TU.Chr09.271	sp|Q9SHH0|CAAT8_ARATH	67.301	578	14	576	20	588	0	777	97	Cationic amino acid transporter 8, vacuolar OS=Arabidopsis thaliana OX=3702 GN=CAT8 PE=2 SV=1
Chr09	gene	16530317	16532432	.	+	.	evm.TU.Chr09.276	sp|F4HT41|SAMC2_ARATH	26.814	317	41	353	92	342	5.25e-24	101	88	Probable S-adenosylmethionine carrier 2, chloroplastic OS=Arabidopsis thaliana OX=3702 GN=SAMC2 PE=2 SV=1
Chr09	gene	16534694	16537707	.	-	.	evm.TU.Chr09.277	sp|Q5XEM9|ALFL5_ARATH	70.817	257	3	255	4	260	2.98e-121	346	98	PHD finger protein ALFIN-LIKE 5 OS=Arabidopsis thaliana OX=3702 GN=AL5 PE=2 SV=1
Chr09	gene	16576129	16576779	.	+	.	evm.TU.Chr09.278	sp|Q8VZB9|R10A1_ARATH	80.556	216	1	216	1	216	8.01e-116	329	100	60S ribosomal protein L10a-1 OS=Arabidopsis thaliana OX=3702 GN=RPL10AA PE=1 SV=1
Chr09	gene	16660228	16667672	.	-	.	evm.TU.Chr09.279	sp|Q93ZH2|NFYA3_ARATH	37.5	344	3	327	6	318	5.43e-46	159	96	Nuclear transcription factor Y subunit A-3 OS=Arabidopsis thaliana OX=3702 GN=NFYA3 PE=2 SV=2
Chr09	gene	16688937	16711792	.	-	.	evm.TU.Chr09.280	sp|Q94AM9|CID4_ARATH	38.831	667	1	638	1	595	1.09e-113	353	99	Polyadenylate-binding protein-interacting protein 4 OS=Arabidopsis thaliana OX=3702 GN=CID4 PE=2 SV=1
Chr09	gene	4921631	4930134	.	+	.	evm.TU.Chr09.76	sp|Q9SG80|ASD1_ARATH	70.169	590	37	624	43	628	0	880	79	Alpha-L-arabinofuranosidase 1 OS=Arabidopsis thaliana OX=3702 GN=ASD1 PE=1 SV=1
Chr09	gene	4934333	4934971	.	+	.	evm.TU.Chr09.77	/	/	/	/	/	/	/	/	/	/	/
Chr09	gene	5068360	5075620	.	+	.	evm.TU.Chr09.78	sp|O04895|BADH_AMAHP	84.631	501	1	500	1	501	0	877	99	Betaine aldehyde dehydrogenase, chloroplastic OS=Amaranthus hypochondriacus OX=28502 GN=BADH4 PE=3 SV=1
Chr09	gene	5124753	5139651	.	+	.	evm.TU.Chr09.79	sp|O22287|GMPP1_ARATH	29.179	329	10	338	3	269	2.66e-34	131	74	Mannose-1-phosphate guanylyltransferase 1 OS=Arabidopsis thaliana OX=3702 GN=CYT1 PE=1 SV=1
Chr10	gene	43607007	43624435	.	-	.	evm.TU.Chr10.1058	sp|Q9M2F8|CCR4B_ARATH	66.047	645	1	638	1	602	0	843	100	Carbon catabolite repressor protein 4 homolog 2 OS=Arabidopsis thaliana OX=3702 GN=CCR4-2 PE=2 SV=2
Chr10	gene	43791313	43791966	.	+	.	evm.TU.Chr10.1060	/	/	/	/	/	/	/	/	/	/	/
Chr10	gene	43801082	43819298	.	-	.	evm.TU.Chr10.1061	/	/	/	/	/	/	/	/	/	/	/
Chr10	gene	80373564	80381572	.	+	.	evm.TU.Chr10.1418	sp|Q9M069|E137_ARATH	62.557	219	25	242	39	257	5.69e-85	261	89	Glucan endo-1,3-beta-glucosidase 7 OS=Arabidopsis thaliana OX=3702 GN=At4g34480 PE=1 SV=2
Chr10	gene	80483788	80487466	.	-	.	evm.TU.Chr10.1419	sp|Q5XEP9|KCS2_ARATH	71.372	503	20	516	21	522	0	766	96	3-ketoacyl-CoA synthase 2 OS=Arabidopsis thaliana OX=3702 GN=KCS2 PE=2 SV=2
Chr10	gene	84609201	84612561	.	+	.	evm.TU.Chr10.1460	sp|P93847|RL10_SOLME	87.907	215	19	233	5	219	5.93e-144	401	91	60S ribosomal protein L10 OS=Solanum melongena OX=4111 GN=RPL10 PE=2 SV=1
Chr10	gene	84641967	84643405	.	+	.	evm.TU.Chr10.1461	/	/	/	/	/	/	/	/	/	/	/
Chr10	gene	85211015	85213207	.	+	.	evm.TU.Chr10.1468	sp|O64896|TPPA_ARATH	66.406	384	1	376	1	380	3.15e-177	498	98	Trehalose-phosphate phosphatase A OS=Arabidopsis thaliana OX=3702 GN=TPPA PE=1 SV=1
Chr10	gene	85377210	85387138	.	+	.	evm.TU.Chr10.1470	sp|P80065|INVB_DAUCA	63.158	627	40	657	39	661	0	822	94	Beta-fructofuranosidase, soluble isoenzyme I OS=Daucus carota OX=4039 GN=INV*DC4 PE=1 SV=2
Chr10	gene	105214908	105217836	.	-	.	evm.TU.Chr10.1864	sp|Q9XJ57|CHS2_CITSI	68.354	395	1	395	1	389	0	564	100	Chalcone synthase 2 OS=Citrus sinensis OX=2711 GN=CHS2 PE=2 SV=1
Chr10	gene	105227035	105231683	.	-	.	evm.TU.Chr10.1865	sp|Q8GU25|COMT1_ROSCH	75.281	356	11	366	8	363	0	577	97	Caffeic acid 3-O-methyltransferase OS=Rosa chinensis OX=74649 GN=COMT1 PE=2 SV=1
Chr10	gene	105241425	105243202	.	+	.	evm.TU.Chr10.1866	sp|Q9SK71|RIN13_ARATH	40.777	103	20	122	64	154	2.03e-19	84	64	RPM1 interacting protein 13 OS=Arabidopsis thaliana OX=3702 GN=RIN13 PE=1 SV=1
Chr10	gene	105272738	105273594	.	+	.	evm.TU.Chr10.1867	sp|Q9SK71|RIN13_ARATH	41.379	116	30	139	64	177	2.01e-24	98.2	64	RPM1 interacting protein 13 OS=Arabidopsis thaliana OX=3702 GN=RIN13 PE=1 SV=1
Chr10	gene	105292440	105294501	.	+	.	evm.TU.Chr10.1868	sp|Q9SK71|RIN13_ARATH	41.111	90	61	149	107	196	6.92e-20	90.9	24	RPM1 interacting protein 13 OS=Arabidopsis thaliana OX=3702 GN=RIN13 PE=1 SV=1
Chr10	gene	105331986	105333261	.	-	.	evm.TU.Chr10.1870	sp|A7QEU4|PER5_VITVI	65.397	315	7	319	14	328	2.91e-146	415	98	Peroxidase 5 OS=Vitis vinifera OX=29760 GN=GSVIVT00037159001 PE=1 SV=2
Chr10	gene	105363262	105368664	.	-	.	evm.TU.Chr10.1871	/	/	/	/	/	/	/	/	/	/	/
Chr10	gene	106103358	106107576	.	+	.	evm.TU.Chr10.1900	sp|Q8LPT3|MEBL_ARATH	44.24	217	479	670	543	759	2.25e-42	164	29	Membrane protein of ER body-like protein OS=Arabidopsis thaliana OX=3702 GN=MEBL PE=2 SV=1
Chr10	gene	106108067	106127003	.	-	.	evm.TU.Chr10.1901	sp|Q9LRB0|LCBK1_ARATH	66.753	776	1	752	1	762	0	969	99	Sphingoid long-chain bases kinase 1 OS=Arabidopsis thaliana OX=3702 GN=LCBK1 PE=1 SV=1
Chr10	gene	106199669	106202515	.	-	.	evm.TU.Chr10.1902	sp|P41129|RL132_BRANA	81.951	205	1	205	1	205	5.8e-127	356	100	60S ribosomal protein L13-2 OS=Brassica napus OX=3708 PE=2 SV=1
Chr10	gene	106201450	106204599	.	-	.	evm.TU.Chr10.1903	/	/	/	/	/	/	/	/	/	/	/
Chr10	gene	106203755	106209841	.	-	.	evm.TU.Chr10.1904	sp|Q5G1S8|PP241_ARATH	61.351	1436	45	1474	25	1438	0	1800	96	Pentatricopeptide repeat-containing protein At3g18110, chloroplastic OS=Arabidopsis thaliana OX=3702 GN=EMB1270 PE=2 SV=2
Chr10	gene	106209688	106213781	.	+	.	evm.TU.Chr10.1905	sp|Q8L844|PP413_ARATH	38.025	476	83	558	266	704	3.93e-115	357	85	Pentatricopeptide repeat-containing protein At5g42310, chloroplastic OS=Arabidopsis thaliana OX=3702 GN=CRP1 PE=1 SV=1
Chr10	gene	106217538	106219612	.	-	.	evm.TU.Chr10.1906	sp|F4KFM8|LEA65_ARATH	43.411	129	5	130	2	115	5.11e-29	102	95	Late embryogenesis abundant protein At5g17165 OS=Arabidopsis thaliana OX=3702 GN=At5g17165 PE=3 SV=1
Chr10	gene	30981937	30984721	.	+	.	evm.TU.Chr10.863	sp|Q9C8R8|NMAT1_ARATH	67.429	700	1	684	8	689	0	994	98	Nuclear intron maturase 1, mitochondrial OS=Arabidopsis thaliana OX=3702 GN=NMAT1 PE=1 SV=1
Chr10	gene	31006858	31009975	.	-	.	evm.TU.Chr10.864	sp|Q9FZ97|MUC70_ARATH	37.162	296	117	404	211	486	9.73e-57	197	61	Probable hexosyltransferase MUCI70 OS=Arabidopsis thaliana OX=3702 GN=MUCI70 PE=1 SV=1
Chr11	gene	71805761	71814620	.	-	.	evm.TU.Chr11.1005	/	/	/	/	/	/	/	/	/	/	/
Chr11	gene	71847114	71850163	.	+	.	evm.TU.Chr11.1006	sp|P43296|RD19A_ARATH	71.429	364	34	396	5	361	0	543	91	Cysteine protease RD19A OS=Arabidopsis thaliana OX=3702 GN=RD19A PE=1 SV=1
Chr11	gene	71856761	71882514	.	-	.	evm.TU.Chr11.1007	sp|Q8W4S4|VHAA3_ARATH	74.166	809	10	817	14	821	0	1250	99	V-type proton ATPase subunit a3 OS=Arabidopsis thaliana OX=3702 GN=VHA-a3 PE=1 SV=1
Chr11	gene	71923407	71925097	.	-	.	evm.TU.Chr11.1008	sp|Q9SD40|SRS1_ARATH	45.205	146	44	174	225	368	1.11e-23	95.9	74	Protein SHI RELATED SEQUENCE 1 OS=Arabidopsis thaliana OX=3702 GN=SRS1 PE=1 SV=2
Chr11	gene	72681050	72682195	.	+	.	evm.TU.Chr11.1024	/	/	/	/	/	/	/	/	/	/	/
Chr11	gene	77138450	77155572	.	+	.	evm.TU.Chr11.1095	sp|O23193|CBSX1_ARATH	72.881	177	66	242	54	230	6.04e-90	265	71	CBS domain-containing protein CBSX1, chloroplastic OS=Arabidopsis thaliana OX=3702 GN=CBSX1 PE=1 SV=2
Chr11	gene	77167308	77167726	.	-	.	evm.TU.Chr11.1096	sp|Q9FH94|ERF10_ARATH	79.775	89	1	88	26	114	9.5e-44	141	71	Ethylene-responsive transcription factor ERF010 OS=Arabidopsis thaliana OX=3702 GN=ERF010 PE=2 SV=1
Chr11	gene	77537847	77540634	.	+	.	evm.TU.Chr11.1105	sp|B2LSD2|MUCIN_MUCPR	68.239	318	25	341	3	318	4.94e-161	457	88	Cysteine proteinase mucunain (Fragment) OS=Mucuna pruriens OX=157652 GN=MUCUNAIN PE=1 SV=2
Chr11	gene	94247270	94273009	.	+	.	evm.TU.Chr11.1461	sp|Q9SU08|AUXI1_ARATH	65.476	84	644	727	812	895	4.87e-33	137	11	Auxilin-related protein 1 OS=Arabidopsis thaliana OX=3702 GN=AUXI1 PE=1 SV=2
Chr11	gene	94286679	94287227	.	+	.	evm.TU.Chr11.1462	/	/	/	/	/	/	/	/	/	/	/
Chr11	gene	94294903	94299703	.	+	.	evm.TU.Chr11.1463	/	/	/	/	/	/	/	/	/	/	/
Chr11	gene	94330699	94333299	.	+	.	evm.TU.Chr11.1464	sp|P53393|SUT3_STYHA	35.514	107	31	136	480	574	2.33e-07	53.1	26	Low affinity sulfate transporter 3 OS=Stylosanthes hamata OX=37660 GN=ST3 PE=2 SV=1
Chr11	gene	99953843	99970783	.	+	.	evm.TU.Chr11.1613	sp|Q944A7|BSK1_ARATH	81.798	456	45	500	55	510	0	808	91	Serine/threonine-protein kinase BSK1 OS=Arabidopsis thaliana OX=3702 GN=BSK1 PE=1 SV=1
Chr11	gene	99974810	99978365	.	-	.	evm.TU.Chr11.1614	sp|O82150|FTSH_TOBAC	86.158	708	9	714	5	707	0	1177	99	ATP-dependent zinc metalloprotease FTSH, chloroplastic OS=Nicotiana tabacum OX=4097 GN=FTSH PE=2 SV=2
Chr11	gene	99981590	99982422	.	-	.	evm.TU.Chr11.1615	/	/	/	/	/	/	/	/	/	/	/
Chr11	gene	100018200	100018574	.	+	.	evm.TU.Chr11.1616	/	/	/	/	/	/	/	/	/	/	/
Chr11	gene	100020736	100021570	.	+	.	evm.TU.Chr11.1617	/	/	/	/	/	/	/	/	/	/	/
Chr11	gene	100023980	100024862	.	+	.	evm.TU.Chr11.1618	/	/	/	/	/	/	/	/	/	/	/
Chr11	gene	100025882	100026709	.	+	.	evm.TU.Chr11.1619	/	/	/	/	/	/	/	/	/	/	/
Chr11	gene	100030706	100049888	.	-	.	evm.TU.Chr11.1620	sp|Q40554|EIF3A_TOBAC	70.424	967	1	953	1	957	0	1258	99	Eukaryotic translation initiation factor 3 subunit A OS=Nicotiana tabacum OX=4097 GN=TIF3A1 PE=2 SV=1
Chr11	gene	39178300	39178740	.	-	.	evm.TU.Chr11.625	/	/	/	/	/	/	/	/	/	/	/
Chr11	gene	39242347	39260385	.	-	.	evm.TU.Chr11.626	sp|P55826|PPOC_ARATH	76.228	509	52	559	31	537	0	793	91	Protoporphyrinogen oxidase 1, chloroplastic OS=Arabidopsis thaliana OX=3702 GN=PPOX1 PE=1 SV=1
Chr11	gene	39352735	39353637	.	-	.	evm.TU.Chr11.627	/	/	/	/	/	/	/	/	/	/	/
Chr11	gene	39362376	39363347	.	-	.	evm.TU.Chr11.628	/	/	/	/	/	/	/	/	/	/	/
Chr12	gene	45112128	45113641	.	+	.	evm.TU.Chr12.1037	sp|Q9FMR0|PER60_ARATH	44.954	327	1	322	1	322	2.99e-83	255	98	Peroxidase 60 OS=Arabidopsis thaliana OX=3702 GN=PER60 PE=1 SV=1
Chr12	gene	45129139	45129990	.	+	.	evm.TU.Chr12.1038	/	/	/	/	/	/	/	/	/	/	/
Chr12	gene	45234599	45235782	.	+	.	evm.TU.Chr12.1039	/	/	/	/	/	/	/	/	/	/	/
Chr12	gene	62287289	62343307	.	-	.	evm.TU.Chr12.1256	sp|P42744|AXR1_ARATH	74.618	524	1	523	17	540	0	849	100	NEDD8-activating enzyme E1 regulatory subunit AXR1 OS=Arabidopsis thaliana OX=3702 GN=AXR1 PE=1 SV=1
Chr12	gene	62389931	62399813	.	+	.	evm.TU.Chr12.1257	sp|Q9SWG3|FAR1_ARATH	61.356	841	3	836	2	809	0	1064	97	Protein FAR-RED IMPAIRED RESPONSE 1 OS=Arabidopsis thaliana OX=3702 GN=FAR1 PE=1 SV=1
Chr12	gene	62496783	62498234	.	-	.	evm.TU.Chr12.1258	sp|Q9ZQ94|U73C5_ARATH	28.994	507	22	469	20	482	6.45e-51	180	93	UDP-glycosyltransferase 73C5 OS=Arabidopsis thaliana OX=3702 GN=UGT73C5 PE=2 SV=1
Chr12	gene	62593122	62636287	.	+	.	evm.TU.Chr12.1259	sp|Q9LVE4|CSCL4_ARATH	71.768	758	1	755	1	742	0	1112	96	CSC1-like protein At3g21620 OS=Arabidopsis thaliana OX=3702 GN=At3g21620 PE=2 SV=1
Chr12	gene	62703325	62703957	.	-	.	evm.TU.Chr12.1261	sp|Q9LUJ3|RDM1_ARATH	57.692	156	12	167	14	161	1.3e-60	185	92	Protein RDM1 OS=Arabidopsis thaliana OX=3702 GN=RDM1 PE=1 SV=1
Chr12	gene	62836487	62858046	.	+	.	evm.TU.Chr12.1262	sp|Q564K3|CND2_ARATH	55.202	692	1	669	1	670	0	682	99	Condensin complex subunit 2 OS=Arabidopsis thaliana OX=3702 GN=CAPH PE=1 SV=1
Chr12	gene	70970538	70973521	.	+	.	evm.TU.Chr12.1341	sp|Q9LI89|FBK70_ARATH	45.498	422	17	419	4	422	5.42e-120	355	96	F-box/kelch-repeat protein At3g27150 OS=Arabidopsis thaliana OX=3702 GN=At3g27150 PE=2 SV=1
Chr12	gene	71068967	71078410	.	-	.	evm.TU.Chr12.1342	sp|F4JVI3|MTEF5_ARATH	61.378	479	1	469	1	468	0	555	97	Transcription termination factor MTERF5, chloroplastic OS=Arabidopsis thaliana OX=3702 GN=MTERF5 PE=1 SV=1
Chr12	gene	71242177	71249561	.	-	.	evm.TU.Chr12.1343	sp|C7B178|VPY_PETHY	26.957	345	313	628	173	467	4.01e-15	79.3	42	Protein VAPYRIN OS=Petunia hybrida OX=4102 GN=VPY PE=2 SV=1
Chr12	gene	71867522	71902162	.	-	.	evm.TU.Chr12.1347	sp|Q94IG7|PPOCM_SPIOL	68.824	510	10	517	16	523	0	733	96	Protoporphyrinogen oxidase 2 OS=Spinacia oleracea OX=3562 GN=POX2 PE=1 SV=1
Chr12	gene	71948765	72013070	.	+	.	evm.TU.Chr12.1348	sp|F4KHD8|GP210_ARATH	53.316	1945	40	1966	26	1923	0	2026	98	Nuclear pore complex protein GP210 OS=Arabidopsis thaliana OX=3702 GN=GB210 PE=1 SV=1
Chr12	gene	72142926	72146031	.	-	.	evm.TU.Chr12.1349	sp|Q8W034|RNP1_ARATH	41.176	187	40	210	6	191	5.29e-48	167	46	Heterogeneous nuclear ribonucleoprotein 1 OS=Arabidopsis thaliana OX=3702 GN=RNP1 PE=1 SV=1
Chr12	gene	72527295	72529463	.	+	.	evm.TU.Chr12.1351	sp|Q96509|PER55_ARATH	58.73	315	13	327	19	330	3.51e-134	384	96	Peroxidase 55 OS=Arabidopsis thaliana OX=3702 GN=PER55 PE=1 SV=1
Chr12	gene	75838362	75842022	.	+	.	evm.TU.Chr12.1374	sp|Q9SS87|SEOB_ARATH	41.374	713	92	782	30	729	1.31e-173	518	86	Protein SIEVE ELEMENT OCCLUSION B OS=Arabidopsis thaliana OX=3702 GN=SEOB PE=1 SV=1
Chr12	gene	75952737	75962869	.	+	.	evm.TU.Chr12.1375	sp|Q8RXP6|WAV2_ARATH	25.692	253	39	250	47	297	1.65e-10	61.6	57	Alpha/beta hydrolase domain-containing protein WAV2 OS=Arabidopsis thaliana OX=3702 GN=WAV2 PE=2 SV=1
Chr12	gene	6564425	6566508	.	+	.	evm.TU.Chr12.164	sp|Q8L936|CAP16_ARATH	36.735	343	1	337	1	337	2.71e-61	201	88	Putative clathrin assembly protein At4g40080 OS=Arabidopsis thaliana OX=3702 GN=At4g40080 PE=2 SV=2
Chr12	gene	6615148	6617280	.	+	.	evm.TU.Chr12.165	sp|Q9SQ64|COR2_PAPSO	58.013	312	16	327	10	321	1.37e-139	398	95	Non-functional NADPH-dependent codeinone reductase 2 OS=Papaver somniferum OX=3469 GN=COR2 PE=1 SV=1
Chr12	gene	105441305	105443203	.	+	.	evm.TU.Chr12.1763	sp|Q9FMT4|SNF12_ARATH	68.592	554	1	533	1	533	0	741	99	SWI/SNF complex component SNF12 homolog OS=Arabidopsis thaliana OX=3702 GN=At5g14170 PE=1 SV=1
Chr12	gene	105449723	105453821	.	-	.	evm.TU.Chr12.1764	/	/	/	/	/	/	/	/	/	/	/
Chr12	gene	106826609	106836035	.	-	.	evm.TU.Chr12.1796	/	/	/	/	/	/	/	/	/	/	/
Chr12	gene	106863092	106874729	.	-	.	evm.TU.Chr12.1797	/	/	/	/	/	/	/	/	/	/	/
Chr12	gene	9027786	9049376	.	-	.	evm.TU.Chr12.215	sp|Q2R2B4|RFC1_ORYSJ	29.252	147	399	538	408	535	4.88e-10	64.7	11	Replication factor C subunit 1 OS=Oryza sativa subsp. japonica OX=39947 GN=RFC1 PE=2 SV=2
Chr12	gene	9100105	9103561	.	+	.	evm.TU.Chr12.217	sp|Q93ZH0|LYM1_ARATH	73.585	371	1	366	43	410	0	537	98	LysM domain-containing GPI-anchored protein 1 OS=Arabidopsis thaliana OX=3702 GN=LYM1 PE=1 SV=1
Chr12	gene	9135618	9139557	.	-	.	evm.TU.Chr12.218	/	/	/	/	/	/	/	/	/	/	/
Chr12	gene	9155920	9159773	.	+	.	evm.TU.Chr12.219	/	/	/	/	/	/	/	/	/	/	/
Chr12	gene	9160549	9162267	.	-	.	evm.TU.Chr12.220	sp|Q84QC1|GCT23_ARATH	66.667	198	1	194	1	197	9.42e-96	276	100	Gamma-glutamylcyclotransferase 2-3 OS=Arabidopsis thaliana OX=3702 GN=GGCT2;3 PE=1 SV=1
Chr12	gene	9195223	9199186	.	-	.	evm.TU.Chr12.221	sp|F4HZQ7|WTR5_ARATH	51.605	405	10	413	7	360	4.28e-137	399	91	WAT1-related protein At1g21890 OS=Arabidopsis thaliana OX=3702 GN=At1g21890 PE=2 SV=1
Chr12	gene	12556489	12559123	.	+	.	evm.TU.Chr12.328	sp|O22446|HDA19_ARATH	75.792	442	1	442	1	441	0	703	89	Histone deacetylase 19 OS=Arabidopsis thaliana OX=3702 GN=HDA19 PE=1 SV=2
Chr12	gene	12592523	12607474	.	-	.	evm.TU.Chr12.329	sp|Q9LEX1|CLB_ARATH	65.761	552	1	529	1	508	0	702	99	Calcium-dependent lipid-binding protein OS=Arabidopsis thaliana OX=3702 GN=CLB PE=1 SV=1
Chr12	gene	12608749	12615065	.	-	.	evm.TU.Chr12.330	sp|Q39131|LAML_ARATH	27.545	167	6	172	5	137	1.22e-07	50.1	76	Lamin-like protein OS=Arabidopsis thaliana OX=3702 GN=At5g15350 PE=2 SV=1
Chr12	gene	12626404	12628639	.	-	.	evm.TU.Chr12.331	sp|W8JMV1|CYT24_CATRO	47.817	504	1	502	1	497	3.52e-164	474	99	Cytochrome P450 76T24 OS=Catharanthus roseus OX=4058 GN=CYP76T24 PE=2 SV=1
Chr12	gene	12760393	12761093	.	-	.	evm.TU.Chr12.332	/	/	/	/	/	/	/	/	/	/	/
Chr12	gene	12781771	12830518	.	+	.	evm.TU.Chr12.333	sp|F4IG73|BCHC2_ARATH	67.444	3001	58	2979	39	3001	0	3781	98	BEACH domain-containing protein C2 OS=Arabidopsis thaliana OX=3702 GN=BCHC2 PE=1 SV=1
Chr12	gene	12871351	12900029	.	+	.	evm.TU.Chr12.334	/	/	/	/	/	/	/	/	/	/	/
Chr12	gene	12955934	12959675	.	-	.	evm.TU.Chr12.335	sp|O23049|RK6_ARATH	76.549	226	1	226	1	223	1.71e-128	362	100	50S ribosomal protein L6, chloroplastic OS=Arabidopsis thaliana OX=3702 GN=RPL6 PE=2 SV=1
Chr12	gene	12993431	13006114	.	-	.	evm.TU.Chr12.336	sp|Q50EK3|C04C1_PINTA	48.462	520	6	519	7	518	4.81e-173	498	98	Cytochrome P450 704C1 OS=Pinus taeda OX=3352 GN=CYP704C1 PE=2 SV=1
Chr12	gene	13090669	13094001	.	-	.	evm.TU.Chr12.337	sp|K4BW79|ENOX_SOLLC	51.613	310	3	309	77	384	7.64e-93	281	98	2-methylene-furan-3-one reductase OS=Solanum lycopersicum OX=4081 GN=EO PE=1 SV=1
Chr12	gene	13097812	13102224	.	-	.	evm.TU.Chr12.338	/	/	/	/	/	/	/	/	/	/	/
Chr12	gene	13111580	13115436	.	-	.	evm.TU.Chr12.339	sp|Q9FZ24|PPR4_ARATH	37.803	537	8	516	6	536	3.13e-121	366	98	Pentatricopeptide repeat-containing protein At1g02370, mitochondrial OS=Arabidopsis thaliana OX=3702 GN=At1g02370 PE=2 SV=1
Chr12	gene	36935349	36937000	.	+	.	evm.TU.Chr12.898	sp|Q9SJI7|PLA20_ARATH	62.207	426	1	426	1	412	0	548	100	Phospholipase A1-IIdelta OS=Arabidopsis thaliana OX=3702 GN=At2g42690 PE=1 SV=1
Chr12	gene	37033031	37034903	.	+	.	evm.TU.Chr12.899	sp|A7NY33|PER4_VITVI	60.436	321	1	319	1	321	1.64e-141	402	100	Peroxidase 4 OS=Vitis vinifera OX=29760 GN=GSVIVT00023967001 PE=1 SV=1
Chr12	gene	37066568	37081360	.	+	.	evm.TU.Chr12.900	sp|A6MVX8|IF2C_RHDSA	27.881	538	566	1084	251	713	2.45e-32	135	45	Translation initiation factor IF-2, chloroplastic OS=Rhodomonas salina OX=52970 GN=infB PE=3 SV=1
Chr12	gene	37147154	37153647	.	-	.	evm.TU.Chr12.901	sp|P46643|AAT1_ARATH	82.71	428	1	424	5	430	0	744	100	Aspartate aminotransferase, mitochondrial OS=Arabidopsis thaliana OX=3702 GN=ASP1 PE=1 SV=1
Chr12	gene	37170211	37171427	.	-	.	evm.TU.Chr12.902	/	/	/	/	/	/	/	/	/	/	/
Chr12	gene	37236058	37257702	.	+	.	evm.TU.Chr12.903	/	/	/	/	/	/	/	/	/	/	/
Chr12	gene	37266969	37267673	.	-	.	evm.TU.Chr12.904	sp|Q40235|CF9_SOLPI	41.379	203	30	223	20	214	2.81e-38	141	83	Receptor-like protein Cf-9 OS=Solanum pimpinellifolium OX=4084 GN=CF-9 PE=1 SV=1
Chr12	gene	37293270	37293611	.	-	.	evm.TU.Chr12.905	sp|P0DO06|9DC2_SOLPI	36.937	111	1	111	145	251	2.15e-11	59.3	98	Receptor-like protein 9DC2 OS=Solanum pimpinellifolium OX=4084 GN=9DC2 PE=3 SV=1
Chr12	gene	37393700	37396808	.	-	.	evm.TU.Chr12.906	sp|Q9C637|RLP6_ARATH	36.364	363	9	335	11	363	1.27e-52	189	76	Receptor-like protein 6 OS=Arabidopsis thaliana OX=3702 GN=RLP6 PE=3 SV=1
Chr12	gene	37461331	37465847	.	+	.	evm.TU.Chr12.907	sp|Q93WV5|WRK69_ARATH	43.377	302	3	297	2	270	1.14e-66	209	99	Probable WRKY transcription factor 69 OS=Arabidopsis thaliana OX=3702 GN=WRKY69 PE=2 SV=1

## Sheet: S6
Table S6 UniProt Annotations of 205 Candidate Genes from the Hetao lineage.
Chromosome	Type	Start	End	Score	Strand	Phase	Query ID	Subject ID	Percent Identity	Alignment Length	Query Start	Query End	Subject Start	Subject End	E-value	Bit Score	Query Coverage	Stitle
Chr01	gene	74069678	74076584	.	+	.	evm.TU.Chr01.1190	sp|Q9LD95|SIGF_ARATH	49.833	598	1	575	1	544	7.16e-173	508	74	RNA polymerase sigma factor sigF, chloroplastic OS=Arabidopsis thaliana OX=3702 GN=SIGF PE=1 SV=1
Chr01	gene	74105697	74111260	.	-	.	evm.TU.Chr01.1191	sp|P54774|CDC48_SOYBN	90.347	808	1	807	1	807	0	1516	100	Cell division cycle protein 48 homolog OS=Glycine max OX=3847 GN=CDC48 PE=2 SV=1
Chr01	gene	74183736	74199213	.	-	.	evm.TU.Chr01.1192	sp|Q96372|CDC48_CAPAN	92.184	806	1	806	1	805	0	1535	100	Cell division cycle protein 48 homolog OS=Capsicum annuum OX=4072 GN=CAFP PE=2 SV=1
Chr01	gene	74255497	74269423	.	-	.	evm.TU.Chr01.1193	sp|P12783|PGKY_WHEAT	31.095	402	91	474	14	401	2.51e-48	175	57	Phosphoglycerate kinase, cytosolic OS=Triticum aestivum OX=4565 PE=2 SV=1
Chr01	gene	74309938	74317487	.	+	.	evm.TU.Chr01.1194	sp|Q2HIM5|MMGT_ARATH	59.184	49	87	135	54	102	2.1e-14	64.7	36	Membrane magnesium transporter OS=Arabidopsis thaliana OX=3702 GN=At5g03345 PE=3 SV=1
Chr01	gene	74318362	74319522	.	-	.	evm.TU.Chr01.1195	sp|Q9SYZ9|TAF8_ARATH	41.005	378	13	386	4	353	4.07e-85	263	97	Transcription initiation factor TFIID subunit 8 OS=Arabidopsis thaliana OX=3702 GN=TAF8 PE=1 SV=1
Chr01	gene	74369920	74371532	.	-	.	evm.TU.Chr01.1196	sp|Q8GUI4|UGPI6_ARATH	34.513	113	71	183	35	145	1.78e-10	60.1	50	Uncharacterized GPI-anchored protein At1g61900 OS=Arabidopsis thaliana OX=3702 GN=At1g61900 PE=2 SV=1
Chr01	gene	9327825	9335830	.	-	.	evm.TU.Chr01.123	sp|Q9LUI2|NET1A_ARATH	34.249	1857	13	1844	17	1723	0	837	99	Protein NETWORKED 1A OS=Arabidopsis thaliana OX=3702 GN=NET1A PE=1 SV=1
Chr01	gene	9424028	9467413	.	+	.	evm.TU.Chr01.124	sp|Q67XQ0|Y4424_ARATH	72.934	484	1	477	1	461	0	634	96	DUF21 domain-containing protein At4g14240 OS=Arabidopsis thaliana OX=3702 GN=CBSDUF1 PE=1 SV=1
Chr01	gene	9519670	9546605	.	+	.	evm.TU.Chr01.125	sp|C0LGI2|Y1677_ARATH	31.579	532	4	502	5	514	5.06e-57	204	97	Probable LRR receptor-like serine/threonine-protein kinase At1g67720 OS=Arabidopsis thaliana OX=3702 GN=At1g67720 PE=1 SV=1
Chr01	gene	9548343	9549508	.	-	.	evm.TU.Chr01.126	/	/	/	/	/	/	/	/	/	/	/
Chr01	gene	78619428	78629432	.	-	.	evm.TU.Chr01.1313	sp|Q6Z8L2|LAC9_ORYSJ	34.054	185	25	157	30	214	1.85e-28	113	50	Putative laccase-9 OS=Oryza sativa subsp. japonica OX=39947 GN=LAC9 PE=3 SV=1
Chr01	gene	78699148	78703910	.	+	.	evm.TU.Chr01.1315	sp|Q41364|DIT1_SPIOL	78.883	573	1	570	1	569	0	861	100	Dicarboxylate transporter 1, chloroplastic OS=Spinacia oleracea OX=3562 GN=DIT1 PE=1 SV=1
Chr01	gene	96711686	96714948	.	+	.	evm.TU.Chr01.1774	/	/	/	/	/	/	/	/	/	/	/
Chr01	gene	96780247	96784378	.	+	.	evm.TU.Chr01.1775	sp|F6H9N6|C7A15_VITVI	50.63	476	14	488	9	477	0	518	96	Beta-amyrin 28-monooxygenase OS=Vitis vinifera OX=29760 GN=CYP716A15 PE=1 SV=1
Chr01	gene	96803770	96806663	.	+	.	evm.TU.Chr01.1776	sp|A5BFI4|C7A17_VITVI	44.578	166	14	179	9	170	1.07e-44	154	81	Beta-amyrin 28-monooxygenase OS=Vitis vinifera OX=29760 GN=CYP716A17 PE=1 SV=2
Chr01	gene	96818451	96819664	.	+	.	evm.TU.Chr01.1777	sp|A0A0S2II38|C7A94_KALSE	54.452	292	1	291	191	479	3.1e-120	353	98	Beta-amyrin 28-monooxygenase OS=Kalopanax septemlobus OX=228393 GN=CYP716A94 PE=1 SV=1
Chr01	gene	96820276	96822975	.	-	.	evm.TU.Chr01.1778	sp|Q94BS2|MET1_ARATH	79.918	244	110	353	93	335	1.61e-147	419	69	Protein MET1, chloroplastic OS=Arabidopsis thaliana OX=3702 GN=MET1 PE=1 SV=1
Chr01	gene	96836944	96843150	.	-	.	evm.TU.Chr01.1779	sp|P08927|RUBB_PEA	90.085	585	24	603	10	593	0	1036	96	RuBisCO large subunit-binding protein subunit beta, chloroplastic OS=Pisum sativum OX=3888 PE=1 SV=2
Chr01	gene	110335990	110336778	.	-	.	evm.TU.Chr01.2143	/	/	/	/	/	/	/	/	/	/	/
Chr01	gene	110380754	110382017	.	-	.	evm.TU.Chr01.2144	/	/	/	/	/	/	/	/	/	/	/
Chr01	gene	110407053	110407599	.	-	.	evm.TU.Chr01.2145	/	/	/	/	/	/	/	/	/	/	/
Chr01	gene	28813465	28822737	.	-	.	evm.TU.Chr01.371	/	/	/	/	/	/	/	/	/	/	/
Chr01	gene	29086890	29087264	.	-	.	evm.TU.Chr01.376	/	/	/	/	/	/	/	/	/	/	/
Chr01	gene	29087403	29089836	.	-	.	evm.TU.Chr01.377	/	/	/	/	/	/	/	/	/	/	/
Chr01	gene	29100640	29101461	.	+	.	evm.TU.Chr01.378	sp|Q9FLE8|Y5986_ARATH	48.171	164	126	271	225	388	3.93e-44	154	53	Uncharacterized protein At5g39865 OS=Arabidopsis thaliana OX=3702 GN=At5g39865 PE=2 SV=1
Chr01	gene	29334827	29338602	.	-	.	evm.TU.Chr01.380	sp|Q8L7A4|AGD11_ARATH	50.38	395	15	374	5	385	9.57e-126	367	96	Probable ADP-ribosylation factor GTPase-activating protein AGD11 OS=Arabidopsis thaliana OX=3702 GN=AGD11 PE=2 SV=1
Chr01	gene	29360630	29364698	.	+	.	evm.TU.Chr01.381	sp|Q42586|UMPS_ARATH	78.826	477	5	481	2	475	0	782	99	Uridine 5'-monophosphate synthase OS=Arabidopsis thaliana OX=3702 GN=PYRE-F PE=2 SV=2
Chr01	gene	29557972	29568617	.	+	.	evm.TU.Chr01.382	/	/	/	/	/	/	/	/	/	/	/
Chr01	gene	30140268	30143255	.	+	.	evm.TU.Chr01.390	/	/	/	/	/	/	/	/	/	/	/
Chr01	gene	32891639	32895227	.	+	.	evm.TU.Chr01.418	sp|Q10LZ9|C3H23_ORYSJ	41.107	759	1	708	1	667	3.52e-126	390	98	Zinc finger CCCH domain-containing protein 23 OS=Oryza sativa subsp. japonica OX=39947 GN=Os03g0329200 PE=2 SV=1
Chr01	gene	46841133	46843118	.	-	.	evm.TU.Chr01.621	sp|Q9M345|LRK42_ARATH	56.522	621	29	629	26	640	0	691	91	L-type lectin-domain containing receptor kinase IV.2 OS=Arabidopsis thaliana OX=3702 GN=LECRK42 PE=2 SV=1
Chr01	gene	46895650	46902233	.	+	.	evm.TU.Chr01.622	/	/	/	/	/	/	/	/	/	/	/
Chr01	gene	46906870	46922476	.	-	.	evm.TU.Chr01.623	sp|B9RAJ0|DNPEP_RICCO	55.785	484	67	531	10	490	0	563	84	Probable aspartyl aminopeptidase OS=Ricinus communis OX=3988 GN=RCOM_1506700 PE=2 SV=2
Chr01	gene	46921839	46933263	.	+	.	evm.TU.Chr01.624	sp|Q9FEA2|SYEM_ARATH	74.871	581	3	580	1	566	0	899	99	Glutamate--tRNA ligase, chloroplastic/mitochondrial OS=Arabidopsis thaliana OX=3702 GN=OVA3 PE=1 SV=1
Chr01	gene	46960013	46961457	.	+	.	evm.TU.Chr01.625	/	/	/	/	/	/	/	/	/	/	/
Chr01	gene	55771896	55781402	.	-	.	evm.TU.Chr01.769	/	/	/	/	/	/	/	/	/	/	/
Chr01	gene	59221768	59226835	.	+	.	evm.TU.Chr01.845	sp|Q9FXB6|LIP4_ARATH	52.184	412	21	430	21	372	3.22e-149	428	95	GDSL esterase/lipase LIP-4 OS=Arabidopsis thaliana OX=3702 GN=LIP4 PE=2 SV=1
Chr02	gene	54919742	54927013	.	+	.	evm.TU.Chr02.1251	/	/	/	/	/	/	/	/	/	/	/
Chr02	gene	54945328	54950591	.	+	.	evm.TU.Chr02.1252	sp|Q9ZPR1|CD48B_ARATH	72.595	343	19	361	15	351	1.26e-178	509	93	Cell division control protein 48 homolog B OS=Arabidopsis thaliana OX=3702 GN=CDC48B PE=2 SV=1
Chr02	gene	54964986	54968691	.	+	.	evm.TU.Chr02.1253	sp|B3H4F1|SP1L1_ARATH	69.091	110	1	104	1	110	1.83e-47	147	94	Protein SPIRAL1-like 1 OS=Arabidopsis thaliana OX=3702 GN=SP1L1 PE=2 SV=1
Chr02	gene	55021858	55024306	.	+	.	evm.TU.Chr02.1255	sp|Q9LMX8|6PGL1_ARATH	54.104	268	1	266	1	268	2.43e-107	311	100	Probable 6-phosphogluconolactonase 1 OS=Arabidopsis thaliana OX=3702 GN=PGL1 PE=2 SV=1
Chr02	gene	6861855	6878721	.	-	.	evm.TU.Chr02.184	/	/	/	/	/	/	/	/	/	/	/
Chr02	gene	118318810	118326487	.	-	.	evm.TU.Chr02.2458	sp|O49884|RL30_LUPLU	87.156	109	1	109	1	109	2.97e-67	198	84	60S ribosomal protein L30 OS=Lupinus luteus OX=3873 GN=RPL30 PE=3 SV=1
Chr02	gene	147016085	147023600	.	+	.	evm.TU.Chr02.2802	sp|F4I443|BARD1_ARATH	38.942	737	1	699	1	711	1.96e-152	459	99	BRCA1-associated RING domain protein 1 OS=Arabidopsis thaliana OX=3702 GN=BARD1 PE=1 SV=1
Chr03	gene	84197174	84200873	.	-	.	evm.TU.Chr03.1330	sp|P26792|INV1_DAUCA	66.372	565	25	582	34	588	0	754	95	Beta-fructofuranosidase, insoluble isoenzyme 1 OS=Daucus carota OX=4039 GN=INV1 PE=1 SV=1
Chr03	gene	84203469	84210856	.	-	.	evm.TU.Chr03.1331	sp|O23826|KN5C_TOBAC	72.53	1012	1	1012	1	1005	0	1539	100	Kinesin-like protein KIN-5C OS=Nicotiana tabacum OX=4097 GN=KIN5C PE=1 SV=1
Chr03	gene	84258412	84268966	.	+	.	evm.TU.Chr03.1332	/	/	/	/	/	/	/	/	/	/	/
Chr03	gene	84345767	84350363	.	+	.	evm.TU.Chr03.1333	sp|O04846|ATCA1_ARATH	42.857	266	7	267	4	266	6.51e-65	204	97	Alpha carbonic anhydrase 1, chloroplastic OS=Arabidopsis thaliana OX=3702 GN=ACA1 PE=1 SV=2
Chr03	gene	85974748	86011376	.	+	.	evm.TU.Chr03.1386	sp|Q41058|GLGB1_PEA	75.263	857	1	834	1	854	0	1375	99	1,4-alpha-glucan-branching enzyme 1, chloroplastic/amyloplastic OS=Pisum sativum OX=3888 GN=SBEI PE=1 SV=1
Chr03	gene	86038644	86043405	.	-	.	evm.TU.Chr03.1387	/	/	/	/	/	/	/	/	/	/	/
Chr03	gene	13632227	13634621	.	+	.	evm.TU.Chr03.332	sp|P42814|RNS2_ARATH	62.5	128	15	139	3	129	1.95e-54	172	80	Ribonuclease 2 OS=Arabidopsis thaliana OX=3702 GN=RNS2 PE=2 SV=1
Chr03	gene	13634878	13637697	.	+	.	evm.TU.Chr03.333	/	/	/	/	/	/	/	/	/	/	/
Chr03	gene	13637125	13641039	.	-	.	evm.TU.Chr03.334	/	/	/	/	/	/	/	/	/	/	/
Chr03	gene	13653219	13688788	.	-	.	evm.TU.Chr03.335	/	/	/	/	/	/	/	/	/	/	/
Chr03	gene	16207652	16208731	.	+	.	evm.TU.Chr03.374	/	/	/	/	/	/	/	/	/	/	/
Chr03	gene	16257330	16264648	.	-	.	evm.TU.Chr03.375	/	/	/	/	/	/	/	/	/	/	/
Chr03	gene	16285197	16285613	.	+	.	evm.TU.Chr03.376	sp|Q9LTC5|ERF98_ARATH	62.81	121	15	135	17	136	9.97e-45	143	88	Ethylene-responsive transcription factor ERF098 OS=Arabidopsis thaliana OX=3702 GN=ERF098 PE=1 SV=1
Chr04	gene	41677313	41677717	.	+	.	evm.TU.Chr04.1153	/	/	/	/	/	/	/	/	/	/	/
Chr04	gene	41678027	41678845	.	+	.	evm.TU.Chr04.1154	/	/	/	/	/	/	/	/	/	/	/
Chr04	gene	48860800	48871389	.	-	.	evm.TU.Chr04.1305	/	/	/	/	/	/	/	/	/	/	/
Chr04	gene	64981363	64981908	.	+	.	evm.TU.Chr04.1620	sp|Q940T5|RDUF2_ARATH	49.333	150	6	154	177	315	1.63e-38	136	82	E3 ubiquitin-protein ligase RDUF2 OS=Arabidopsis thaliana OX=3702 GN=DURF2 PE=1 SV=1
Chr04	gene	65919592	65972977	.	+	.	evm.TU.Chr04.1629	sp|Q6K3R5|NCL2_ORYSJ	47.486	537	68	562	46	575	9.23e-172	498	88	Sodium/calcium exchanger NCL2 OS=Oryza sativa subsp. japonica OX=39947 GN=NCL2 PE=2 SV=2
Chr04	gene	31638598	31656865	.	-	.	evm.TU.Chr04.913	sp|Q3E9A0|ANTR6_ARATH	74.414	469	71	534	53	516	0	711	87	Probable anion transporter 6, chloroplastic OS=Arabidopsis thaliana OX=3702 GN=ANTR6 PE=2 SV=1
Chr04	gene	31714070	31718520	.	-	.	evm.TU.Chr04.914	sp|D4N502|DIOX3_PAPSO	35.103	339	7	337	9	337	2.1e-65	211	92	Codeine O-demethylase OS=Papaver somniferum OX=3469 GN=CODM PE=1 SV=1
Chr04	gene	31943180	31954404	.	-	.	evm.TU.Chr04.920	sp|Q9LEW0|UBP22_ARATH	41.768	577	80	592	13	539	9e-131	394	86	Ubiquitin C-terminal hydrolase 22 OS=Arabidopsis thaliana OX=3702 GN=UBP22 PE=1 SV=1
Chr04	gene	31955254	31995181	.	-	.	evm.TU.Chr04.921	sp|Q9C8Z4|HEAT1_ARATH	44.449	2234	3	2136	2	2195	0	1749	99	Uncharacterized protein At3g06530 OS=Arabidopsis thaliana OX=3702 GN=At3g06530 PE=1 SV=3
Chr04	gene	33346053	33346865	.	+	.	evm.TU.Chr04.968	sp|P45852|GLP1_MESCR	64.055	217	10	216	9	225	2.17e-98	286	92	Germin-like protein OS=Mesembryanthemum crystallinum OX=3544 PE=2 SV=1
Chr04	gene	33359641	33360932	.	+	.	evm.TU.Chr04.969	sp|P45852|GLP1_MESCR	64.815	216	12	217	10	225	1.77e-100	291	91	Germin-like protein OS=Mesembryanthemum crystallinum OX=3544 PE=2 SV=1
Chr04	gene	33479375	33481467	.	+	.	evm.TU.Chr04.970	sp|Q9SU33|ERLL3_ARATH	48.315	89	110	197	89	177	1.8e-23	92	44	pEARLI1-like lipid transfer protein 3 OS=Arabidopsis thaliana OX=3702 GN=At4g12500 PE=2 SV=1
Chr05	gene	56439325	56439834	.	-	.	evm.TU.Chr05.1094	/	/	/	/	/	/	/	/	/	/	/
Chr05	gene	56471254	56473367	.	-	.	evm.TU.Chr05.1095	sp|Q9M8K6|MUTE_ARATH	54.222	225	1	225	1	202	1.89e-74	224	97	Transcription factor MUTE OS=Arabidopsis thaliana OX=3702 GN=MUTE PE=2 SV=1
Chr05	gene	56521559	56523555	.	+	.	evm.TU.Chr05.1096	/	/	/	/	/	/	/	/	/	/	/
Chr05	gene	56526678	56531453	.	-	.	evm.TU.Chr05.1097	sp|Q6NPG7|Y5382_ARATH	44.898	196	1	196	1	189	3.29e-55	174	96	Uncharacterized protein At5g43822 OS=Arabidopsis thaliana OX=3702 GN=At5g43822 PE=2 SV=1
Chr05	gene	56535137	56555579	.	+	.	evm.TU.Chr05.1098	sp|Q9ZR37|DUS1_ARATH	62.658	158	201	353	35	190	1.75e-63	201	42	Dual specificity protein phosphatase 1 OS=Arabidopsis thaliana OX=3702 GN=DSPTP1 PE=1 SV=1
Chr05	gene	56565429	56567272	.	+	.	evm.TU.Chr05.1100	sp|P0DO21|GIP2_NICBE	41.149	435	8	439	12	434	6.34e-97	298	98	Probable aspartic proteinase GIP2 OS=Nicotiana benthamiana OX=4100 GN=GIP2 PE=1 SV=1
Chr05	gene	56616252	56617577	.	+	.	evm.TU.Chr05.1102	sp|P0DO21|GIP2_NICBE	40.92	435	8	439	12	434	4.79e-97	298	98	Probable aspartic proteinase GIP2 OS=Nicotiana benthamiana OX=4100 GN=GIP2 PE=1 SV=1
Chr05	gene	4238259	4238708	.	-	.	evm.TU.Chr05.37	sp|Q9LV10|PTR53_ARATH	58.389	149	1	149	438	586	1.89e-57	188	100	Protein NRT1/ PTR FAMILY 2.11 OS=Arabidopsis thaliana OX=3702 GN=NPF2.11 PE=1 SV=1
Chr05	gene	4239360	4249657	.	+	.	evm.TU.Chr05.38	/	/	/	/	/	/	/	/	/	/	/
Chr05	gene	4419779	4443296	.	+	.	evm.TU.Chr05.39	sp|Q9LK39|AAE16_ARATH	63.896	734	21	749	1	722	0	973	97	Probable acyl-activating enzyme 16, chloroplastic OS=Arabidopsis thaliana OX=3702 GN=AAE16 PE=2 SV=1
Chr05	gene	4637815	4640741	.	-	.	evm.TU.Chr05.41	sp|P19892|RAA5E_ARATH	80.465	215	1	214	1	215	5.64e-122	344	99	Ras-related protein RABA5e OS=Arabidopsis thaliana OX=3702 GN=RABA5E PE=2 SV=1
Chr06	gene	71176275	71176772	.	+	.	evm.TU.Chr06.1020	/	/	/	/	/	/	/	/	/	/	/
Chr06	gene	78475225	78478101	.	+	.	evm.TU.Chr06.1163	sp|Q7XA39|RGA4_SOLBU	29.126	927	1	909	1	821	7.51e-99	333	95	Putative disease resistance protein RGA4 OS=Solanum bulbocastanum OX=147425 GN=RGA4 PE=2 SV=1
Chr06	gene	4012144	4019590	.	+	.	evm.TU.Chr06.127	sp|B3LF48|EHD2_ARATH	79.516	537	9	544	11	545	0	896	99	EH domain-containing protein 2 OS=Arabidopsis thaliana OX=3702 GN=EHD2 PE=1 SV=1
Chr06	gene	4042255	4045841	.	+	.	evm.TU.Chr06.128	sp|H9BFQ2|TPRL3_ERYCB	76.357	258	1	253	1	258	2.3e-147	412	100	Tropinone reductase-like 3 OS=Erythroxylum coca OX=289672 PE=2 SV=1
Chr06	gene	4047145	4052555	.	-	.	evm.TU.Chr06.129	sp|Q9FZ45|Y1686_ARATH	50.63	476	1	436	1	474	1.12e-157	454	100	Uncharacterized membrane protein At1g16860 OS=Arabidopsis thaliana OX=3702 GN=At1g16860 PE=1 SV=1
Chr06	gene	4111155	4114334	.	+	.	evm.TU.Chr06.130	sp|Q2MHE4|HT1_ARATH	81.6	375	1	367	1	375	0	630	98	Serine/threonine/tyrosine-protein kinase HT1 OS=Arabidopsis thaliana OX=3702 GN=HT1 PE=1 SV=1
Chr06	gene	87134696	87140207	.	+	.	evm.TU.Chr06.1354	sp|Q9XI23|BOR4_ARATH	72.756	635	92	715	39	667	0	941	84	Boron transporter 4 OS=Arabidopsis thaliana OX=3702 GN=BOR4 PE=2 SV=1
Chr06	gene	87147056	87149490	.	+	.	evm.TU.Chr06.1355	sp|Q94F20|DGR2_ARATH	56.534	352	36	385	29	363	2.01e-142	409	90	Protein DUF642 L-GALACTONO-1,4-LACTONE-RESPONSIVE GENE 2 OS=Arabidopsis thaliana OX=3702 GN=DGR2 PE=2 SV=1
Chr06	gene	87678976	87680318	.	-	.	evm.TU.Chr06.1365	sp|Q9LW12|LEA29_ARATH	46.766	201	1	161	1	200	1e-39	134	88	Late embryogenesis abundant protein 29 OS=Arabidopsis thaliana OX=3702 GN=LEA29 PE=2 SV=1
Chr06	gene	87691882	87693945	.	+	.	evm.TU.Chr06.1366	/	/	/	/	/	/	/	/	/	/	/
Chr06	gene	87797635	87815102	.	+	.	evm.TU.Chr06.1369	sp|Q42533|BCCP1_ARATH	35.802	81	189	269	203	280	4.96e-07	50.1	29	Biotin carboxyl carrier protein of acetyl-CoA carboxylase 1, chloroplastic OS=Arabidopsis thaliana OX=3702 GN=BCCP1 PE=1 SV=2
Chr06	gene	87816459	87821628	.	-	.	evm.TU.Chr06.1371	sp|Q500V9|DPB2_ARATH	57.068	191	36	221	209	399	1.02e-64	209	77	DNA polymerase epsilon subunit B OS=Arabidopsis thaliana OX=3702 GN=DPB2 PE=1 SV=1
Chr06	gene	87858274	87864424	.	-	.	evm.TU.Chr06.1372	sp|Q500V9|DPB2_ARATH	65.049	515	16	529	18	526	0	698	97	DNA polymerase epsilon subunit B OS=Arabidopsis thaliana OX=3702 GN=DPB2 PE=1 SV=1
Chr06	gene	87887939	87899187	.	+	.	evm.TU.Chr06.1373	/	/	/	/	/	/	/	/	/	/	/
Chr06	gene	1270388	1272916	.	+	.	evm.TU.Chr06.18	sp|P31843|RRPO_OENBE	51.562	128	679	803	5	132	1.77e-31	120	15	RNA-directed DNA polymerase homolog OS=Oenothera berteroana OX=3950 PE=4 SV=1
Chr06	gene	1304104	1306613	.	+	.	evm.TU.Chr06.19	sp|Q8GWE0|PP314_ARATH	61.944	720	4	721	3	701	0	919	99	Pentatricopeptide repeat-containing protein At4g16390, chloroplastic OS=Arabidopsis thaliana OX=3702 GN=P67 PE=1 SV=3
Chr06	gene	1309018	1309570	.	+	.	evm.TU.Chr06.20	/	/	/	/	/	/	/	/	/	/	/
Chr06	gene	1310118	1314588	.	-	.	evm.TU.Chr06.21	sp|Q8GYX3|MP705_ARATH	55.642	514	20	533	6	483	5.59e-174	502	92	Microtubule-associated protein 70-5 OS=Arabidopsis thaliana OX=3702 GN=MAP70.5 PE=1 SV=1
Chr06	gene	1322366	1325277	.	-	.	evm.TU.Chr06.22	sp|Q8LBL1|KCO1_ARATH	59.45	291	66	355	67	357	2.47e-124	362	82	Two-pore potassium channel 1 OS=Arabidopsis thaliana OX=3702 GN=TPK1 PE=1 SV=2
Chr06	gene	1375735	1376739	.	-	.	evm.TU.Chr06.24	/	/	/	/	/	/	/	/	/	/	/
Chr06	gene	1397394	1399429	.	+	.	evm.TU.Chr06.25	sp|Q1G3T1|TDL1_ARATH	54.783	115	61	175	73	178	7.35e-43	141	65	TPD1 protein homolog 1 OS=Arabidopsis thaliana OX=3702 GN=TDL1 PE=2 SV=1
Chr06	gene	13108355	13108669	.	-	.	evm.TU.Chr06.382	/	/	/	/	/	/	/	/	/	/	/
Chr06	gene	32382808	32384496	.	-	.	evm.TU.Chr06.626	sp|Q8H1D2|WOX5_ARATH	52.083	192	9	185	3	180	4.43e-56	175	94	WUSCHEL-related homeobox 5 OS=Arabidopsis thaliana OX=3702 GN=WOX5 PE=2 SV=1
Chr06	gene	63104947	63107462	.	+	.	evm.TU.Chr06.893	/	/	/	/	/	/	/	/	/	/	/
Chr06	gene	63120104	63120436	.	-	.	evm.TU.Chr06.894	sp|Q8RWB7|PMT12_ARATH	41.772	79	2	79	277	355	8.07e-15	68.6	71	Probable methyltransferase At1g29790 OS=Arabidopsis thaliana OX=3702 GN=CLSC5 PE=2 SV=1
Chr06	gene	63304827	63305296	.	-	.	evm.TU.Chr06.897	/	/	/	/	/	/	/	/	/	/	/
Chr06	gene	63325082	63327601	.	-	.	evm.TU.Chr06.898	sp|Q9SHX9|FB72_ARATH	24.19	401	3	394	2	324	5.44e-14	73.6	79	Putative F-box protein At1g65770 OS=Arabidopsis thaliana OX=3702 GN=At1g65770 PE=4 SV=1
Chr06	gene	63348542	63350645	.	-	.	evm.TU.Chr06.899	sp|Q3EBZ2|SKI23_ARATH	22.748	444	3	427	2	375	4.46e-14	73.9	94	F-box protein SKIP23 OS=Arabidopsis thaliana OX=3702 GN=SKIP23 PE=1 SV=1
Chr06	gene	63530635	63530973	.	-	.	evm.TU.Chr06.902	/	/	/	/	/	/	/	/	/	/	/
Chr06	gene	63595922	63601552	.	+	.	evm.TU.Chr06.903	/	/	/	/	/	/	/	/	/	/	/
Chr07	gene	86520648	86576789	.	+	.	evm.TU.Chr07.1557	sp|P93257|MTDH_MESCR	79.494	356	6	361	5	360	0	563	99	Probable mannitol dehydrogenase OS=Mesembryanthemum crystallinum OX=3544 GN=ELI3 PE=2 SV=1
Chr07	gene	86634319	86637150	.	+	.	evm.TU.Chr07.1558	sp|P93257|MTDH_MESCR	75.691	362	1	362	1	360	0	531	100	Probable mannitol dehydrogenase OS=Mesembryanthemum crystallinum OX=3544 GN=ELI3 PE=2 SV=1
Chr07	gene	48389960	48390469	.	-	.	evm.TU.Chr07.716	/	/	/	/	/	/	/	/	/	/	/
Chr07	gene	49973612	49994458	.	+	.	evm.TU.Chr07.754	sp|G7JT50|AGUA_MEDTR	75.335	373	1	372	2	374	0	613	99	Agmatine deiminase OS=Medicago truncatula OX=3880 GN=AIH PE=1 SV=2
Chr07	gene	50041489	50048415	.	+	.	evm.TU.Chr07.755	sp|Q9ZSA3|CDPKM_ARATH	24.026	308	33	334	41	302	1.33e-12	68.6	87	Calcium-dependent protein kinase 22 OS=Arabidopsis thaliana OX=3702 GN=CPK22 PE=3 SV=2
Chr07	gene	64707674	64711404	.	+	.	evm.TU.Chr07.963	sp|Q02166|TRPD_ARATH	77.193	342	60	401	101	442	0	524	84	Anthranilate phosphoribosyltransferase, chloroplastic OS=Arabidopsis thaliana OX=3702 GN=PAT1 PE=2 SV=1
Chr07	gene	64713985	64726715	.	-	.	evm.TU.Chr07.964	sp|P55142|GRXC6_ORYSJ	66.038	106	1	106	1	106	1.29e-48	152	67	Glutaredoxin-C6 OS=Oryza sativa subsp. japonica OX=39947 GN=GRXC6 PE=1 SV=2
Chr07	gene	64859774	64873817	.	+	.	evm.TU.Chr07.965	sp|Q56Y74|MORC6_ARATH	56.958	618	1	599	61	656	0	692	99	Protein MICRORCHIDIA 6 OS=Arabidopsis thaliana OX=3702 GN=MORC6 PE=1 SV=1
Chr07	gene	64874302	64886975	.	-	.	evm.TU.Chr07.966	/	/	/	/	/	/	/	/	/	/	/
Chr07	gene	64896276	64897768	.	-	.	evm.TU.Chr07.967	/	/	/	/	/	/	/	/	/	/	/
Chr08	gene	41825795	41829441	.	-	.	evm.TU.Chr08.1007	sp|Q8LPS2|ACD6_ARATH	25.297	589	27	593	67	617	2.63e-28	120	86	Protein ACCELERATED CELL DEATH 6 OS=Arabidopsis thaliana OX=3702 GN=ACD6 PE=1 SV=1
Chr08	gene	42015394	42018555	.	+	.	evm.TU.Chr08.1011	/	/	/	/	/	/	/	/	/	/	/
Chr08	gene	72845951	72850044	.	+	.	evm.TU.Chr08.1445	sp|Q9SN95|UXS5_ARATH	89.15	341	1	339	1	341	0	625	99	UDP-glucuronic acid decarboxylase 5 OS=Arabidopsis thaliana OX=3702 GN=UXS5 PE=2 SV=1
Chr08	gene	72851070	72851381	.	-	.	evm.TU.Chr08.1446	sp|P0CG89|H4_SOYBN	100	103	1	103	1	103	2.39e-68	199	100	Histone H4 OS=Glycine max OX=3847 PE=3 SV=1
Chr08	gene	72937995	72956644	.	+	.	evm.TU.Chr08.1447	/	/	/	/	/	/	/	/	/	/	/
Chr08	gene	72959410	72961692	.	-	.	evm.TU.Chr08.1448	sp|Q8L773|THO4A_ARATH	57.551	245	8	242	4	244	2.5e-66	205	97	THO complex subunit 4A OS=Arabidopsis thaliana OX=3702 GN=ALY1 PE=1 SV=1
Chr08	gene	72981819	72984726	.	-	.	evm.TU.Chr08.1449	sp|Q3S4A7|AHK5_ARATH	73.611	72	1	72	408	479	2.78e-26	106	32	Histidine kinase 5 OS=Arabidopsis thaliana OX=3702 GN=AHK5 PE=1 SV=1
Chr08	gene	73037122	73038420	.	-	.	evm.TU.Chr08.1450	/	/	/	/	/	/	/	/	/	/	/
Chr08	gene	32891828	32893663	.	+	.	evm.TU.Chr08.868	sp|P48422|C86A1_ARATH	60.348	517	13	529	6	508	0	643	97	Cytochrome P450 86A1 OS=Arabidopsis thaliana OX=3702 GN=CYP86A1 PE=1 SV=2
Chr09	gene	84439052	84441126	.	-	.	evm.TU.Chr09.1334	sp|Q9M1B5|RBL13_ARATH	78.788	264	1	264	1	262	1.27e-155	435	89	RHOMBOID-like protein 13 OS=Arabidopsis thaliana OX=3702 GN=RBL13 PE=3 SV=1
Chr09	gene	84458314	84467491	.	+	.	evm.TU.Chr09.1335	/	/	/	/	/	/	/	/	/	/	/
Chr09	gene	84473095	84483464	.	-	.	evm.TU.Chr09.1336	/	/	/	/	/	/	/	/	/	/	/
Chr09	gene	84487510	84488215	.	-	.	evm.TU.Chr09.1337	sp|Q9M2U5|CHI5_ARATH	44.643	168	16	133	108	273	7.61e-38	129	89	Endochitinase EP3 OS=Arabidopsis thaliana OX=3702 GN=EP3 PE=1 SV=1
Chr09	gene	87099614	87100123	.	+	.	evm.TU.Chr09.1410	/	/	/	/	/	/	/	/	/	/	/
Chr09	gene	87131589	87150805	.	+	.	evm.TU.Chr09.1411	sp|Q8W103|CHR24_ARATH	52.916	1149	7	1097	6	1088	0	1073	99	Protein CHROMATIN REMODELING 24 OS=Arabidopsis thaliana OX=3702 GN=CHR24 PE=2 SV=1
Chr09	gene	87163682	87164035	.	-	.	evm.TU.Chr09.1412	/	/	/	/	/	/	/	/	/	/	/
Chr09	gene	87189293	87194187	.	-	.	evm.TU.Chr09.1413	sp|B5X4Z9|STU_ARATH	50.299	334	400	732	263	589	5.2e-107	340	44	Protein kinase STUNTED OS=Arabidopsis thaliana OX=3702 GN=STU PE=2 SV=1
Chr09	gene	87211043	87213495	.	+	.	evm.TU.Chr09.1414	/	/	/	/	/	/	/	/	/	/	/
Chr09	gene	87224367	87225137	.	-	.	evm.TU.Chr09.1415	/	/	/	/	/	/	/	/	/	/	/
Chr09	gene	87225452	87230278	.	-	.	evm.TU.Chr09.1416	/	/	/	/	/	/	/	/	/	/	/
Chr09	gene	87228602	87247014	.	-	.	evm.TU.Chr09.1417	/	/	/	/	/	/	/	/	/	/	/
Chr09	gene	88269826	88270450	.	+	.	evm.TU.Chr09.1445	sp|Q9STN5|Y4833_ARATH	55.303	132	22	150	33	159	5.04e-44	142	82	Uncharacterized protein At4g08330, chloroplastic OS=Arabidopsis thaliana OX=3702 GN=At4g08330 PE=1 SV=1
Chr09	gene	88270946	88274655	.	-	.	evm.TU.Chr09.1446	sp|Q8L4S2|MRS2F_ORYSJ	56.49	416	35	419	30	443	9.68e-153	439	92	Magnesium transporter MRS2-F OS=Oryza sativa subsp. japonica OX=39947 GN=MRS2-F PE=1 SV=1
Chr09	gene	88326143	88336359	.	+	.	evm.TU.Chr09.1447	sp|Q9FFN7|DGK2_ARATH	66.109	717	2	717	1	712	0	971	99	Diacylglycerol kinase 2 OS=Arabidopsis thaliana OX=3702 GN=DGK2 PE=1 SV=1
Chr09	gene	88444104	88485048	.	-	.	evm.TU.Chr09.1449	sp|Q9FN03|UVR8_ARATH	33.871	372	37	403	39	379	4.51e-49	172	88	Ultraviolet-B receptor UVR8 OS=Arabidopsis thaliana OX=3702 GN=UVR8 PE=1 SV=1
Chr09	gene	88565506	88572140	.	+	.	evm.TU.Chr09.1450	sp|Q42510|GNOM_ARATH	68.201	1456	2	1450	1	1444	0	2018	99	ARF guanine-nucleotide exchange factor GNOM OS=Arabidopsis thaliana OX=3702 GN=GN PE=1 SV=1
Chr09	gene	88597620	88598176	.	+	.	evm.TU.Chr09.1451	/	/	/	/	/	/	/	/	/	/	/
Chr09	gene	101852462	101860265	.	+	.	evm.TU.Chr09.1867	/	/	/	/	/	/	/	/	/	/	/
Chr09	gene	101860468	101862070	.	+	.	evm.TU.Chr09.1868	sp|Q8RX01|Y3567_ARATH	60.082	243	1	243	1	241	1.21e-92	280	90	BTB/POZ domain-containing protein At3g05675 OS=Arabidopsis thaliana OX=3702 GN=At3g05675 PE=2 SV=1
Chr09	gene	101862202	101863273	.	+	.	evm.TU.Chr09.1869	sp|Q8RX01|Y3567_ARATH	59.434	106	1	102	338	441	1.77e-35	126	84	BTB/POZ domain-containing protein At3g05675 OS=Arabidopsis thaliana OX=3702 GN=At3g05675 PE=2 SV=1
Chr09	gene	101864724	101868845	.	-	.	evm.TU.Chr09.1870	sp|Q9SJ56|BLH1_ARATH	41.451	813	1	776	1	680	4.25e-135	416	100	BEL1-like homeodomain protein 1 OS=Arabidopsis thaliana OX=3702 GN=BLH1 PE=1 SV=1
Chr09	gene	48755630	48757701	.	-	.	evm.TU.Chr09.658	sp|Q9LV20|WTR17_ARATH	65.833	360	8	364	29	375	3.62e-170	479	95	WAT1-related protein At3g18200 OS=Arabidopsis thaliana OX=3702 GN=At3g18200 PE=2 SV=1
Chr09	gene	48776557	48788320	.	-	.	evm.TU.Chr09.659	sp|Q9LMT1|P2C08_ARATH	75	208	1	208	143	350	6.76e-111	321	99	Probable protein phosphatase 2C 8 OS=Arabidopsis thaliana OX=3702 GN=At1g18030 PE=2 SV=2
Chr09	gene	49101022	49105900	.	-	.	evm.TU.Chr09.661	sp|Q9CAF4|NUP1_ARATH	31.14	228	180	387	347	559	3.3e-15	80.5	24	Nuclear pore complex protein NUP1 OS=Arabidopsis thaliana OX=3702 GN=NUP1 PE=1 SV=1
Chr09	gene	58142701	58147816	.	+	.	evm.TU.Chr09.761	sp|Q8L649|BB_ARATH	51.502	233	8	238	10	242	8.37e-87	258	95	E3 ubiquitin-protein ligase BIG BROTHER OS=Arabidopsis thaliana OX=3702 GN=BB PE=1 SV=1
Chr09	gene	62828158	62829720	.	-	.	evm.TU.Chr09.844	sp|Q9FVS9|C96AF_ARATH	39.961	508	22	518	14	496	6.63e-128	382	96	Alkane hydroxylase MAH1 OS=Arabidopsis thaliana OX=3702 GN=CYP96A15 PE=2 SV=1
Chr10	gene	51985025	52017118	.	-	.	evm.TU.Chr10.1164	/	/	/	/	/	/	/	/	/	/	/
Chr10	gene	52161919	52189699	.	-	.	evm.TU.Chr10.1165	sp|Q682V0|XRCC4_ARATH	56.432	241	4	244	18	247	3.82e-93	275	93	DNA repair protein XRCC4 OS=Arabidopsis thaliana OX=3702 GN=XRCC4 PE=1 SV=2
Chr10	gene	52206407	52223346	.	-	.	evm.TU.Chr10.1166	sp|Q96524|CRY2_ARATH	63.051	544	1	541	1	533	0	727	84	Cryptochrome-2 OS=Arabidopsis thaliana OX=3702 GN=CRY2 PE=1 SV=2
Chr10	gene	71115457	71117506	.	+	.	evm.TU.Chr10.1359	/	/	/	/	/	/	/	/	/	/	/
Chr10	gene	72479216	72480124	.	-	.	evm.TU.Chr10.1374	sp|Q94AZ4|CML13_ARATH	87.162	148	1	147	1	148	1.1e-91	262	100	Probable calcium-binding protein CML13 OS=Arabidopsis thaliana OX=3702 GN=CML13 PE=2 SV=1
Chr10	gene	90615734	90630322	.	-	.	evm.TU.Chr10.1516	sp|Q9FWQ2|TPP2_ORYSJ	56.701	291	64	354	91	380	4.13e-119	349	81	Probable trehalose-phosphate phosphatase 2 OS=Oryza sativa subsp. japonica OX=39947 GN=TPP2 PE=1 SV=1
Chr10	gene	91115454	91117798	.	-	.	evm.TU.Chr10.1517	/	/	/	/	/	/	/	/	/	/	/
Chr10	gene	103775293	103781170	.	-	.	evm.TU.Chr10.1821	sp|F4JEX5|FIGL1_ARATH	41.532	248	95	339	384	627	1.26e-50	182	53	ATPase family AAA domain-containing protein FIGL1 OS=Arabidopsis thaliana OX=3702 GN=FIGL1 PE=2 SV=2
Chr10	gene	103811551	103816804	.	-	.	evm.TU.Chr10.1822	sp|F4JEX5|FIGL1_ARATH	42.798	243	59	298	389	627	6.22e-55	192	63	ATPase family AAA domain-containing protein FIGL1 OS=Arabidopsis thaliana OX=3702 GN=FIGL1 PE=2 SV=2
Chr10	gene	103851737	103856857	.	-	.	evm.TU.Chr10.1823	sp|F4JEX5|FIGL1_ARATH	43.966	232	81	309	399	627	1.25e-54	191	58	ATPase family AAA domain-containing protein FIGL1 OS=Arabidopsis thaliana OX=3702 GN=FIGL1 PE=2 SV=2
Chr11	gene	83086200	83086622	.	-	.	evm.TU.Chr11.1227	sp|Q5MBR3|NCED5_ORYSJ	72.662	139	1	139	269	407	6.25e-69	218	99	9-cis-epoxycarotenoid dioxygenase NCED5, chloroplastic OS=Oryza sativa subsp. japonica OX=39947 GN=NCED5 PE=2 SV=1
Chr11	gene	99914211	99915819	.	+	.	evm.TU.Chr11.1612	/	/	/	/	/	/	/	/	/	/	/
Chr11	gene	99953843	99970783	.	+	.	evm.TU.Chr11.1613	sp|Q944A7|BSK1_ARATH	81.798	456	45	500	55	510	0	808	91	Serine/threonine-protein kinase BSK1 OS=Arabidopsis thaliana OX=3702 GN=BSK1 PE=1 SV=1
Chr11	gene	99974810	99978365	.	-	.	evm.TU.Chr11.1614	sp|O82150|FTSH_TOBAC	86.158	708	9	714	5	707	0	1177	99	ATP-dependent zinc metalloprotease FTSH, chloroplastic OS=Nicotiana tabacum OX=4097 GN=FTSH PE=2 SV=2
Chr11	gene	99981590	99982422	.	-	.	evm.TU.Chr11.1615	/	/	/	/	/	/	/	/	/	/	/
Chr11	gene	100018200	100018574	.	+	.	evm.TU.Chr11.1616	/	/	/	/	/	/	/	/	/	/	/
Chr11	gene	100020736	100021570	.	+	.	evm.TU.Chr11.1617	/	/	/	/	/	/	/	/	/	/	/
Chr11	gene	100023980	100024862	.	+	.	evm.TU.Chr11.1618	/	/	/	/	/	/	/	/	/	/	/
Chr11	gene	100025882	100026709	.	+	.	evm.TU.Chr11.1619	/	/	/	/	/	/	/	/	/	/	/
Chr11	gene	100030706	100049888	.	-	.	evm.TU.Chr11.1620	sp|Q40554|EIF3A_TOBAC	70.424	967	1	953	1	957	0	1258	99	Eukaryotic translation initiation factor 3 subunit A OS=Nicotiana tabacum OX=4097 GN=TIF3A1 PE=2 SV=1
Chr11	gene	11476557	11478167	.	+	.	evm.TU.Chr11.294	sp|B2CPI6|PHT14_PETHY	49.905	529	1	458	1	516	1.17e-169	488	99	Low affinity inorganic phosphate transporter 4 OS=Petunia hybrida OX=4102 GN=PT4 PE=2 SV=1
Chr11	gene	50696423	50701196	.	-	.	evm.TU.Chr11.726	sp|Q9ZUC1|AOR_ARATH	71.326	279	33	305	22	299	1.35e-121	359	60	NADPH-dependent alkenal/one oxidoreductase, chloroplastic OS=Arabidopsis thaliana OX=3702 GN=AOR PE=1 SV=2
Chr11	gene	50806458	50808173	.	+	.	evm.TU.Chr11.727	/	/	/	/	/	/	/	/	/	/	/
Chr11	gene	67538249	67544112	.	-	.	evm.TU.Chr11.928	sp|A7M6E8|TM1S_SOLLC	70.356	759	7	757	6	754	0	1031	99	ToMV susceptible protein tm-1(GCR26) OS=Solanum lycopersicum OX=4081 GN=tm-1 PE=1 SV=1
Chr11	gene	70096431	70098034	.	+	.	evm.TU.Chr11.966	/	/	/	/	/	/	/	/	/	/	/
Chr11	gene	70162196	70203561	.	-	.	evm.TU.Chr11.967	sp|A0A061FBW2|JMT2_THECC	51.958	383	2	371	1	372	1.36e-118	348	99	Probable jasmonic acid carboxyl methyltransferase 2 OS=Theobroma cacao OX=3641 GN=TCM_034091 PE=3 SV=1
Chr12	gene	56598683	56618438	.	-	.	evm.TU.Chr12.1181	sp|F4I2H2|CHR9_ARATH	63.818	901	3	896	4	862	0	1128	99	Switch 2 OS=Arabidopsis thaliana OX=3702 GN=SWI2 PE=3 SV=1
Chr12	gene	56682510	56687087	.	-	.	evm.TU.Chr12.1182	sp|O49447|ADT3_ARATH	81.152	382	3	382	2	379	0	599	99	ADP,ATP carrier protein 3, mitochondrial OS=Arabidopsis thaliana OX=3702 GN=AAC3 PE=1 SV=1
Chr12	gene	90753807	90770718	.	-	.	evm.TU.Chr12.1548	sp|P53535|PHSL2_SOLTU	75.284	967	31	994	23	973	0	1494	97	Alpha-1,4 glucan phosphorylase L-2 isozyme, chloroplastic/amyloplastic OS=Solanum tuberosum OX=4113 GN=STP-1 PE=1 SV=1
Chr12	gene	90776522	90780649	.	-	.	evm.TU.Chr12.1549	sp|Q9LMG7|PPA2_ARATH	63.664	666	11	668	5	655	0	874	98	Probable inactive purple acid phosphatase 2 OS=Arabidopsis thaliana OX=3702 GN=PAP2 PE=2 SV=1
Chr12	gene	17376137	17379107	.	+	.	evm.TU.Chr12.463	sp|Q0HA25|MADS9_VITVI	66.197	213	1	206	1	212	1.17e-101	292	100	Agamous-like MADS-box protein MADS9 OS=Vitis vinifera OX=29760 GN=MADS9 PE=2 SV=2
Chr12	gene	34985279	34986907	.	+	.	evm.TU.Chr12.858	sp|A0A4D6Q411|MYB1_CROXC	74.138	116	1	116	1	116	4.3e-63	197	47	Transcription factor MYB1 OS=Crocosmia x crocosmiiflora OX=1053288 GN=MYB1 PE=2 SV=1
Chr12	gene	35712618	35714722	.	+	.	evm.TU.Chr12.875	sp|Q9LNJ3|APF2_ARATH	70.824	425	67	491	72	485	0	584	87	Aspartyl protease family protein 2 OS=Arabidopsis thaliana OX=3702 GN=APF2 PE=2 SV=1
Chr12	gene	35726102	35728458	.	-	.	evm.TU.Chr12.876	/	/	/	/	/	/	/	/	/	/	/
Chr12	gene	35783090	35792419	.	+	.	evm.TU.Chr12.877	sp|Q8RWS4|BYST_ARATH	51.448	449	1	427	1	444	1.85e-151	437	100	Bystin OS=Arabidopsis thaliana OX=3702 GN=ENP1 PE=1 SV=1
Chr12	gene	36293258	36298405	.	+	.	evm.TU.Chr12.891	sp|Q9M365|FB331_ARATH	60.082	243	2	244	108	350	3.34e-108	328	43	Probable F-box protein At3g61730 OS=Arabidopsis thaliana OX=3702 GN=RMF PE=1 SV=2
Chr12	gene	36298865	36303074	.	-	.	evm.TU.Chr12.892	sp|Q9FG01|ATO_ARATH	50	70	388	457	230	299	3.29e-10	62.4	15	Splicing factor SF3a60 homolog OS=Arabidopsis thaliana OX=3702 GN=ATO PE=1 SV=1
Chr12	gene	36331299	36354045	.	+	.	evm.TU.Chr12.893	sp|Q9M367|BECN1_ARATH	69.423	520	6	519	2	513	0	701	99	Beclin-1-like protein OS=Arabidopsis thaliana OX=3702 GN=ATG6 PE=1 SV=2
Chr12	gene	36353817	36354452	.	+	.	evm.TU.Chr12.894	sp|Q43766|NLTP3_HORVU	34.286	105	11	115	15	116	7.39e-15	65.9	82	Non-specific lipid-transfer protein 3 OS=Hordeum vulgare OX=4513 GN=LTP3 PE=3 SV=1
Chr12	gene	36360321	36361726	.	+	.	evm.TU.Chr12.895	/	/	/	/	/	/	/	/	/	/	/
Chr12	gene	36361315	36363662	.	+	.	evm.TU.Chr12.896	/	/	/	/	/	/	/	/	/	/	/
Chr12	gene	36935349	36937000	.	+	.	evm.TU.Chr12.898	sp|Q9SJI7|PLA20_ARATH	62.207	426	1	426	1	412	0	548	100	Phospholipase A1-IIdelta OS=Arabidopsis thaliana OX=3702 GN=At2g42690 PE=1 SV=1
Chr12	gene	41422072	41438145	.	+	.	evm.TU.Chr12.982	sp|Q8W4D0|CPY71_ARATH	84.5	600	31	630	32	631	0	1105	95	Peptidyl-prolyl cis-trans isomerase CYP71 OS=Arabidopsis thaliana OX=3702 GN=CYP71 PE=1 SV=1
Chr12	gene	41444108	41452781	.	-	.	evm.TU.Chr12.983	sp|Q9C7Z9|SCP18_ARATH	42.451	457	45	498	23	464	1.14e-122	367	91	Serine carboxypeptidase-like 18 OS=Arabidopsis thaliana OX=3702 GN=SCPL18 PE=2 SV=2
Chr12	gene	41522175	41563092	.	+	.	evm.TU.Chr12.984	sp|F4HW04|DPOE1_ARATH	68.943	2109	1	2092	1	2064	0	2977	99	DNA polymerase epsilon catalytic subunit A OS=Arabidopsis thaliana OX=3702 GN=POL2A PE=1 SV=1
Chr12	gene	41563471	41564321	.	-	.	evm.TU.Chr12.985	/	/	/	/	/	/	/	/	/	/	/
Chr12	gene	41605235	41605897	.	-	.	evm.TU.Chr12.986	/	/	/	/	/	/	/	/	/	/	/
Chr12	gene	41616750	41617370	.	-	.	evm.TU.Chr12.987	/	/	/	/	/	/	/	/	/	/	/

## Sheet: S7
Table S7 UniProt Annotations of 545 Candidate Genes from the Sanmenxia lineage.
Chromosome	Type	Start	End	Score	Strand	Phase	Query ID	Subject ID	Percent Identity	Alignment Length	Query Start	Query End	Subject Start	Subject End	E-value	Bit Score	Query Coverage	Stitle
Chr01	gene	8437091	8461457	.	-	.	evm.TU.Chr01.107	/	/	/	/	/	/	/	/	/	/	/
Chr01	gene	8495500	8497803	.	-	.	evm.TU.Chr01.108	sp|Q9ZUU3|PP190_ARATH	61.899	769	1	767	1	757	0	990	100	Pentatricopeptide repeat-containing protein At2g37230 OS=Arabidopsis thaliana OX=3702 GN=At2g37230 PE=2 SV=1
Chr01	gene	8553819	8556903	.	-	.	evm.TU.Chr01.1084	sp|Q9FL69|AGD5_ARATH	54.509	499	1	472	1	482	1.97e-156	452	99	ADP-ribosylation factor GTPase-activating protein AGD5 OS=Arabidopsis thaliana OX=3702 GN=AGD5 PE=1 SV=1
Chr01	gene	8604494	8678713	.	+	.	evm.TU.Chr01.1085	/	/	/	/	/	/	/	/	/	/	/
Chr01	gene	8814771	8816914	.	-	.	evm.TU.Chr01.1086	sp|Q9XGM2|MRE11_ARATH	72.606	752	7	750	4	720	0	1037	99	Double-strand break repair protein MRE11 OS=Arabidopsis thaliana OX=3702 GN=MRE11 PE=1 SV=1
Chr01	gene	8833131	8834982	.	-	.	evm.TU.Chr01.1088	sp|Q7XXR3|WDL1_ORYSJ	64.255	235	9	242	10	241	1.02e-112	325	89	GDSL esterase/lipase WDL1 OS=Oryza sativa subsp. japonica OX=39947 GN=WDL1 PE=2 SV=1
Chr01	gene	8946165	8950188	.	+	.	evm.TU.Chr01.1089	sp|Q93Z81|CAX3_ARATH	72.535	426	14	429	13	438	0	580	86	Vacuolar cation/proton exchanger 3 OS=Arabidopsis thaliana OX=3702 GN=CAX3 PE=1 SV=1
Chr01	gene	8950836	8951198	.	+	.	evm.TU.Chr01.109	sp|P34788|RS18_ARATH	94.079	152	1	152	1	152	9.2e-106	298	100	40S ribosomal protein S18 OS=Arabidopsis thaliana OX=3702 GN=RPS18A PE=1 SV=1
Chr01	gene	9058887	9080989	.	-	.	evm.TU.Chr01.110	sp|F4I735|PDS5B_ARATH	42.857	1148	1	1110	1	1137	0	862	86	Sister chromatid cohesion protein PDS5 homolog B OS=Arabidopsis thaliana OX=3702 GN=PDS5B PE=3 SV=1
Chr01	gene	9258953	9264009	.	-	.	evm.TU.Chr01.114	/	/	/	/	/	/	/	/	/	/	/
Chr01	gene	9286482	9290839	.	+	.	evm.TU.Chr01.115	sp|Q9M9S2|PLY3_ARATH	40.312	449	6	392	14	459	7.26e-102	309	99	Probable pectate lyase 3 OS=Arabidopsis thaliana OX=3702 GN=AT59 PE=2 SV=1
Chr01	gene	9327825	9335830	.	-	.	evm.TU.Chr01.116	sp|P42055|VDAC1_SOLTU	80.435	276	1	274	1	276	2.64e-168	466	100	Mitochondrial outer membrane protein porin of 34 kDa OS=Solanum tuberosum OX=4113 PE=1 SV=2
Chr01	gene	45555407	45564415	.	-	.	evm.TU.Chr01.117	/	/	/	/	/	/	/	/	/	/	/
Chr01	gene	69876203	69886676	.	-	.	evm.TU.Chr01.119	sp|Q9SR06|CLP1_ARATH	69.369	444	1	441	1	443	0	654	100	Protein CLP1 homolog OS=Arabidopsis thaliana OX=3702 GN=CLPS3 PE=1 SV=1
Chr01	gene	69897728	69899197	.	+	.	evm.TU.Chr01.1197	sp|Q9T0J3|SAU16_ARATH	49.091	55	64	117	42	92	3.14e-09	51.2	40	Protein SMALL AUXIN UP-REGULATED RNA 16 OS=Arabidopsis thaliana OX=3702 GN=SAUR16 PE=2 SV=1
Chr01	gene	69942994	69968581	.	-	.	evm.TU.Chr01.1198	sp|Q9SJL2|HIP5_ARATH	32.659	346	24	340	53	386	3.03e-23	99.4	93	Heavy metal-associated isoprenylated plant protein 5 OS=Arabidopsis thaliana OX=3702 GN=HIPP05 PE=1 SV=2
Chr01	gene	69985891	69996057	.	-	.	evm.TU.Chr01.1199	sp|O82413|SYHM_ARATH	73.967	484	53	536	4	486	0	741	90	Histidine--tRNA ligase, chloroplastic/mitochondrial OS=Arabidopsis thaliana OX=3702 GN=At3g46100 PE=2 SV=1
Chr01	gene	70029212	70033043	.	+	.	evm.TU.Chr01.1200	sp|Q9FNY2|DPB_ARATH	65.918	267	10	275	64	324	2.68e-117	345	76	Transcription factor-like protein DPB OS=Arabidopsis thaliana OX=3702 GN=DPB PE=1 SV=1
Chr01	gene	74442732	74443136	.	-	.	evm.TU.Chr01.1201	/	/	/	/	/	/	/	/	/	/	/
Chr01	gene	74458962	74461272	.	-	.	evm.TU.Chr01.1202	sp|F4KFB3|PTST3_ARATH	42.456	285	332	608	337	596	7.63e-56	199	45	Protein PTST homolog 3, chloroplastic OS=Arabidopsis thaliana OX=3702 GN=PTST PE=1 SV=1
Chr01	gene	74494731	74504181	.	+	.	evm.TU.Chr01.1203	/	/	/	/	/	/	/	/	/	/	/
Chr01	gene	74534987	74541499	.	+	.	evm.TU.Chr01.1204	sp|Q6SYB9|METK2_TOBAC	92.564	390	1	390	1	390	0	752	100	S-adenosylmethionine synthase 2 OS=Nicotiana tabacum OX=4097 GN=SAMS2 PE=2 SV=1
Chr01	gene	74630959	74632999	.	+	.	evm.TU.Chr01.1205	sp|Q7XSQ7|TRL33_ORYSJ	74.79	119	21	139	11	129	6.74e-67	198	86	Thioredoxin-like 3-3 OS=Oryza sativa subsp. japonica OX=39947 GN=Os04g0560200 PE=2 SV=2
Chr01	gene	74692808	74703665	.	+	.	evm.TU.Chr01.121	/	/	/	/	/	/	/	/	/	/	/
Chr01	gene	74734606	74735981	.	+	.	evm.TU.Chr01.122	/	/	/	/	/	/	/	/	/	/	/
Chr01	gene	74764596	74768325	.	+	.	evm.TU.Chr01.123	sp|Q9LUI2|NET1A_ARATH	34.249	1857	13	1844	17	1723	0	837	99	Protein NETWORKED 1A OS=Arabidopsis thaliana OX=3702 GN=NET1A PE=1 SV=1
Chr01	gene	74768409	74770062	.	-	.	evm.TU.Chr01.1232	sp|Q9SCP7|NAMT1_ARATH	75.138	362	16	374	3	359	0	566	96	Nicotinate N-methyltransferase 1 OS=Arabidopsis thaliana OX=3702 GN=NANMT1 PE=1 SV=1
Chr01	gene	75983821	75986124	.	-	.	evm.TU.Chr01.1233	sp|Q6TBX7|LUT1_ARATH	77.927	521	21	540	25	539	0	848	95	Carotene epsilon-monooxygenase, chloroplastic OS=Arabidopsis thaliana OX=3702 GN=CYP97C1 PE=1 SV=1
Chr01	gene	76028276	76040637	.	-	.	evm.TU.Chr01.1234	sp|Q9SR13|FLK_ARATH	69.068	236	147	381	168	399	6.73e-108	328	61	Flowering locus K homology domain OS=Arabidopsis thaliana OX=3702 GN=FLK PE=1 SV=1
Chr01	gene	76074582	76082721	.	+	.	evm.TU.Chr01.1235	/	/	/	/	/	/	/	/	/	/	/
Chr01	gene	76162031	76166251	.	-	.	evm.TU.Chr01.1236	sp|F4HXQ7|MYOB1_ARATH	44.863	292	426	711	778	1041	6.61e-56	209	33	Myosin-binding protein 1 OS=Arabidopsis thaliana OX=3702 GN=MYOB1 PE=1 SV=1
Chr01	gene	76183090	76187318	.	+	.	evm.TU.Chr01.1237	sp|P55195|PUR6_VIGAC	72.192	543	93	635	17	555	0	799	85	Phosphoribosylaminoimidazole carboxylase, chloroplastic (Fragment) OS=Vigna aconitifolia OX=3918 GN=PURKE PE=2 SV=1
Chr01	gene	76209788	76231369	.	+	.	evm.TU.Chr01.1238	sp|Q8L8A5|GIF1_ARATH	52.88	191	1	163	1	181	5.68e-39	132	84	GRF1-interacting factor 1 OS=Arabidopsis thaliana OX=3702 GN=GIF1 PE=1 SV=1
Chr01	gene	76247270	76251267	.	+	.	evm.TU.Chr01.1313	sp|Q6Z8L2|LAC9_ORYSJ	34.054	185	25	157	30	214	1.85e-28	113	50	Putative laccase-9 OS=Oryza sativa subsp. japonica OX=39947 GN=LAC9 PE=3 SV=1
Chr01	gene	78619428	78629432	.	-	.	evm.TU.Chr01.1433	/	/	/	/	/	/	/	/	/	/	/
Chr01	gene	83913405	83923782	.	-	.	evm.TU.Chr01.1434	sp|Q500V5|AGDP1_ARATH	39.752	322	4	303	37	348	1.89e-79	250	96	Protein AGENET DOMAIN (AGD)-CONTAINING P1 OS=Arabidopsis thaliana OX=3702 GN=AGDP1 PE=1 SV=1
Chr01	gene	83913899	83914438	.	+	.	evm.TU.Chr01.1436	sp|Q8LEK2|TVP23_ARATH	80.22	182	2	183	5	186	3.13e-110	312	99	Golgi apparatus membrane protein-like protein ECHIDNA OS=Arabidopsis thaliana OX=3702 GN=ECH PE=1 SV=1
Chr01	gene	84015540	84019885	.	-	.	evm.TU.Chr01.1437	/	/	/	/	/	/	/	/	/	/	/
Chr01	gene	84030590	84033673	.	-	.	evm.TU.Chr01.1438	sp|C6TBN2|AKR1_SOYBN	71.217	337	6	341	3	339	0	519	98	Probable aldo-keto reductase 1 OS=Glycine max OX=3847 GN=AKR1 PE=2 SV=1
Chr01	gene	84127220	84131854	.	+	.	evm.TU.Chr01.1439	sp|Q9SQZ9|PITH1_ARATH	78.261	161	1	160	1	161	2.66e-89	258	100	PITH domain-containing protein At3g04780 OS=Arabidopsis thaliana OX=3702 GN=At3g04780 PE=1 SV=2
Chr01	gene	84136319	84140427	.	-	.	evm.TU.Chr01.1580	sp|Q9SIH1|CP18B_ARATH	87.195	164	1	164	1	164	9.11e-108	304	100	Peptidyl-prolyl cis-trans isomerase CYP18-2 OS=Arabidopsis thaliana OX=3702 GN=CYP18-2 PE=2 SV=1
Chr01	gene	89579723	89589260	.	+	.	evm.TU.Chr01.1581	sp|O82039|SPY_PETHY	80	905	12	910	15	919	0	1512	98	Probable UDP-N-acetylglucosamine--peptide N-acetylglucosaminyltransferase SPINDLY OS=Petunia hybrida OX=4102 GN=SPY PE=2 SV=1
Chr01	gene	89611639	89634854	.	-	.	evm.TU.Chr01.1868	sp|Q9SYM4|TPS1_ARATH	73.284	947	6	927	1	940	0	1375	98	Alpha,alpha-trehalose-phosphate synthase [UDP-forming] 1 OS=Arabidopsis thaliana OX=3702 GN=TPS1 PE=1 SV=1
Chr01	gene	100119194	100153713	.	+	.	evm.TU.Chr01.1869	sp|Q9FK76|SBT56_ARATH	58.906	786	25	794	18	789	0	921	97	Subtilisin-like protease SBT5.6 OS=Arabidopsis thaliana OX=3702 GN=SBT5.6 PE=2 SV=1
Chr01	gene	100195471	100201565	.	+	.	evm.TU.Chr01.2585	sp|Q9LXT9|CALS3_ARATH	82.32	1957	3	1943	2	1955	0	3317	99	Callose synthase 3 OS=Arabidopsis thaliana OX=3702 GN=CALS3 PE=3 SV=3
Chr01	gene	127623656	127655396	.	+	.	evm.TU.Chr01.2587	/	/	/	/	/	/	/	/	/	/	/
Chr01	gene	127698453	127702802	.	+	.	evm.TU.Chr01.2588	/	/	/	/	/	/	/	/	/	/	/
Chr01	gene	127703016	127704348	.	-	.	evm.TU.Chr01.2589	/	/	/	/	/	/	/	/	/	/	/
Chr01	gene	127704443	127707861	.	-	.	evm.TU.Chr01.2600	sp|A0A0P0VUY4|CMT1_ORYSJ	55.679	810	37	822	236	1031	0	896	94	DNA (cytosine-5)-methyltransferase CMT1 OS=Oryza sativa subsp. japonica OX=39947 GN=CMT1 PE=3 SV=1
Chr01	gene	128098822	128107320	.	+	.	evm.TU.Chr01.591	sp|Q9LZ82|BTR1_ARATH	62.162	333	1	332	1	309	8.48e-141	401	99	Protein BTR1 OS=Arabidopsis thaliana OX=3702 GN=BTR1 PE=1 SV=1
Chr02	gene	2828468	2828938	.	-	.	evm.TU.Chr02.1034	sp|Q8RX77|PTR21_ARATH	56.69	568	38	603	49	612	0	689	93	Protein NRT1/ PTR FAMILY 2.13 OS=Arabidopsis thaliana OX=3702 GN=NPF2.13 PE=1 SV=1
Chr02	gene	2828987	2830078	.	-	.	evm.TU.Chr02.1035	sp|A1XWY7|CFAT_PETHY	46.17	470	8	473	8	450	2.14e-129	382	99	Coniferyl alcohol acyltransferase OS=Petunia hybrida OX=4102 GN=CFAT PE=1 SV=1
Chr02	gene	2878251	2879107	.	+	.	evm.TU.Chr02.1277	/	/	/	/	/	/	/	/	/	/	/
Chr02	gene	18799962	18800645	.	-	.	evm.TU.Chr02.1278	sp|Q9CAA4|BIM2_ARATH	54.983	291	63	345	1	273	1.06e-100	301	73	Transcription factor BIM2 OS=Arabidopsis thaliana OX=3702 GN=BIM2 PE=1 SV=1
Chr02	gene	18855339	18855979	.	+	.	evm.TU.Chr02.1279	sp|Q9SI52|P4KG7_ARATH	63.542	672	1	654	1	650	0	797	100	Phosphatidylinositol 4-kinase gamma 7 OS=Arabidopsis thaliana OX=3702 GN=PI4KG7 PE=1 SV=2
Chr02	gene	18858744	18859235	.	-	.	evm.TU.Chr02.1949	sp|B5X4Z4|NAGS2_ARATH	65.677	606	14	607	20	611	0	801	98	Probable amino-acid acetyltransferase NAGS2, chloroplastic OS=Arabidopsis thaliana OX=3702 GN=NAGS2 PE=1 SV=1
Chr02	gene	24735491	24736513	.	-	.	evm.TU.Chr02.1950	sp|Q8S8S7|PUB34_ARATH	57.442	477	240	716	317	793	0	603	66	U-box domain-containing protein 34 OS=Arabidopsis thaliana OX=3702 GN=PUB34 PE=3 SV=1
Chr02	gene	24744925	24745416	.	+	.	evm.TU.Chr02.1951	sp|Q10PI5|ADPO3_ORYSJ	71.649	388	34	417	16	403	0	593	92	Heptahelical transmembrane protein ADIPOR3 OS=Oryza sativa subsp. japonica OX=39947 GN=ADIPOR3 PE=2 SV=1
Chr02	gene	24769315	24770337	.	-	.	evm.TU.Chr02.1952	/	/	/	/	/	/	/	/	/	/	/
Chr02	gene	28829805	28941680	.	+	.	evm.TU.Chr02.1953	sp|Q9FHP1|ACR1_ARATH	51.143	481	1	465	2	474	1.42e-149	435	99	ACT domain-containing protein ACR1 OS=Arabidopsis thaliana OX=3702 GN=ACR1 PE=2 SV=1
Chr02	gene	28967690	28973936	.	+	.	evm.TU.Chr02.2150	sp|Q1PEM5|PERK3_ARATH	61.602	362	417	778	157	509	9.46e-162	479	45	Proline-rich receptor-like protein kinase PERK3 OS=Arabidopsis thaliana OX=3702 GN=PERK3 PE=2 SV=2
Chr02	gene	34073608	34075188	.	-	.	evm.TU.Chr02.2152	sp|Q9M302|PP270_ARATH	22.17	212	111	322	284	495	1.73e-14	75.5	50	Pentatricopeptide repeat-containing protein At3g48810 OS=Arabidopsis thaliana OX=3702 GN=At3g48810 PE=2 SV=1
Chr02	gene	34136359	34137939	.	-	.	evm.TU.Chr02.2153	sp|Q9LDK9|APBLA_ARATH	78.529	843	2	837	3	841	0	1367	99	Beta-adaptin-like protein A OS=Arabidopsis thaliana OX=3702 GN=BETAA-AD PE=1 SV=1
Chr02	gene	34241418	34244888	.	+	.	evm.TU.Chr02.2155	sp|Q8LEM8|RL373_ARATH	86.17	94	23	116	1	94	2.12e-56	170	81	60S ribosomal protein L37-3 OS=Arabidopsis thaliana OX=3702 GN=RPL37C PE=3 SV=1
Chr02	gene	34747867	34751401	.	+	.	evm.TU.Chr02.2795	sp|O22797|GLTP1_ARATH	56.716	201	1	201	1	201	1.71e-88	258	99	Glycolipid transfer protein 1 OS=Arabidopsis thaliana OX=3702 GN=GLTP1 PE=2 SV=1
Chr02	gene	34779697	34783339	.	+	.	evm.TU.Chr02.2796	sp|Q66GN3|NPGR2_ARATH	53.964	719	23	718	25	739	0	716	97	Protein NPGR2 OS=Arabidopsis thaliana OX=3702 GN=NPGR2 PE=1 SV=1
Chr02	gene	37980411	37982952	.	+	.	evm.TU.Chr02.2800	sp|Q9C7Y2|MORF5_ARATH	69.869	229	19	245	8	229	1.49e-113	325	93	Multiple organellar RNA editing factor 5, chloroplastic/mitochondrial OS=Arabidopsis thaliana OX=3702 GN=MORF5 PE=1 SV=1
Chr02	gene	37985206	37985616	.	+	.	evm.TU.Chr02.2801	/	/	/	/	/	/	/	/	/	/	/
Chr02	gene	37986350	37986859	.	+	.	evm.TU.Chr02.2802	sp|F4I443|BARD1_ARATH	38.942	737	1	699	1	711	1.96e-152	459	99	BRCA1-associated RING domain protein 1 OS=Arabidopsis thaliana OX=3702 GN=BARD1 PE=1 SV=1
Chr02	gene	37998094	38000245	.	+	.	evm.TU.Chr02.3130	sp|Q9LX82|MYB48_ARATH	62.5	112	6	114	3	114	4e-44	147	59	Transcription factor MYB48 OS=Arabidopsis thaliana OX=3702 GN=MYB48 PE=2 SV=1
Chr02	gene	38003953	38008806	.	-	.	evm.TU.Chr02.3131	/	/	/	/	/	/	/	/	/	/	/
Chr02	gene	45185285	45201769	.	+	.	evm.TU.Chr02.3132	sp|Q8LLR2|MADS2_VITVI	66.537	257	1	256	1	244	7.95e-113	324	100	Agamous-like MADS-box protein MADS2 OS=Vitis vinifera OX=29760 GN=MADS2 PE=2 SV=2
Chr02	gene	45301941	45307872	.	+	.	evm.TU.Chr02.3133	/	/	/	/	/	/	/	/	/	/	/
Chr02	gene	56058523	56060913	.	+	.	evm.TU.Chr02.3134	sp|Q6E6S7|AP1_VITVI	65.652	230	1	229	1	225	3.28e-99	289	90	Agamous-like MADS-box protein AP1 OS=Vitis vinifera OX=29760 GN=AP1 PE=2 SV=1
Chr02	gene	56082600	56087404	.	-	.	evm.TU.Chr02.3135	sp|Q9FN03|UVR8_ARATH	33.025	324	66	378	18	307	3.19e-43	158	65	Ultraviolet-B receptor UVR8 OS=Arabidopsis thaliana OX=3702 GN=UVR8 PE=1 SV=1
Chr02	gene	56130439	56134493	.	+	.	evm.TU.Chr02.3136	sp|Q8LE94|RING3_ARATH	56.593	182	2	174	51	227	1.05e-53	170	99	E3 ubiquitin-protein ligase At3g02290 OS=Arabidopsis thaliana OX=3702 GN=At3g02290 PE=2 SV=1
Chr02	gene	86945544	86952960	.	-	.	evm.TU.Chr02.462	/	/	/	/	/	/	/	/	/	/	/
Chr02	gene	86956823	86961970	.	+	.	evm.TU.Chr02.463	sp|Q9CA79|DPM2_ARATH	75.714	70	1	70	1	70	1.93e-30	103	63	Dolichol-phosphate mannose synthase subunit 2 OS=Arabidopsis thaliana OX=3702 GN=DPMS2 PE=1 SV=1
Chr02	gene	87034038	87039797	.	+	.	evm.TU.Chr02.465	sp|Q9LQN4|CML17_ARATH	71.515	165	1	162	1	165	6.14e-82	239	99	Probable calcium-binding protein CML17 OS=Arabidopsis thaliana OX=3702 GN=CML17 PE=2 SV=1
Chr02	gene	87058019	87059739	.	-	.	evm.TU.Chr02.594	sp|P52838|FSTL_FLABI	45.741	317	23	338	24	308	5.67e-86	261	93	Flavonol sulfotransferase-like OS=Flaveria bidentis OX=4224 PE=2 SV=1
Chr02	gene	87072011	87079666	.	-	.	evm.TU.Chr02.595	sp|P52838|FSTL_FLABI	40.602	133	22	154	24	126	4.62e-19	82	82	Flavonol sulfotransferase-like OS=Flaveria bidentis OX=4224 PE=2 SV=1
Chr02	gene	96484879	96490253	.	-	.	evm.TU.Chr02.597	sp|P52838|FSTL_FLABI	46.057	317	23	338	24	308	1.86e-87	265	93	Flavonol sulfotransferase-like OS=Flaveria bidentis OX=4224 PE=2 SV=1
Chr02	gene	96494898	96497324	.	-	.	evm.TU.Chr02.679	/	/	/	/	/	/	/	/	/	/	/
Chr02	gene	96550408	96560347	.	-	.	evm.TU.Chr02.680	/	/	/	/	/	/	/	/	/	/	/
Chr02	gene	96748636	96751102	.	-	.	evm.TU.Chr02.800	sp|Q9FVS9|C96AF_ARATH	43.555	512	11	521	14	495	4.49e-147	431	97	Alkane hydroxylase MAH1 OS=Arabidopsis thaliana OX=3702 GN=CYP96A15 PE=2 SV=1
Chr02	gene	146617605	146630549	.	-	.	evm.TU.Chr02.801	sp|Q9FVS9|C96AF_ARATH	42.188	512	11	521	14	495	3.19e-144	424	97	Alkane hydroxylase MAH1 OS=Arabidopsis thaliana OX=3702 GN=CYP96A15 PE=2 SV=1
Chr02	gene	146663821	146671547	.	+	.	evm.TU.Chr02.802	sp|Q40784|AAPC_CENCI	61.967	305	3	302	24	327	6.47e-137	390	98	Putative glucose-6-phosphate 1-epimerase OS=Cenchrus ciliaris OX=35872 PE=2 SV=1
Chr02	gene	146937146	146940871	.	+	.	evm.TU.Chr02.818	sp|Q9SS87|SEOB_ARATH	35.596	722	93	762	30	736	4.56e-131	408	83	Protein SIEVE ELEMENT OCCLUSION B OS=Arabidopsis thaliana OX=3702 GN=SEOB PE=1 SV=1
Chr02	gene	146964807	146965741	.	+	.	evm.TU.Chr02.819	sp|Q9SS87|SEOB_ARATH	40.685	730	62	773	33	738	2.08e-178	530	90	Protein SIEVE ELEMENT OCCLUSION B OS=Arabidopsis thaliana OX=3702 GN=SEOB PE=1 SV=1
Chr02	gene	147016085	147023600	.	+	.	evm.TU.Chr02.84	/	/	/	/	/	/	/	/	/	/	/
Chr02	gene	162631925	162632892	.	+	.	evm.TU.Chr02.85	/	/	/	/	/	/	/	/	/	/	/
Chr02	gene	162662140	162662686	.	+	.	evm.TU.Chr02.87	sp|P20144|WUN1_SOLTU	46.207	145	129	273	1	105	2.01e-29	107	53	Wound-induced protein 1 OS=Solanum tuberosum OX=4113 GN=WUN1 PE=2 SV=1
Chr02	gene	162743972	162783849	.	+	.	evm.TU.Chr02.894	sp|Q9SGA0|ACR6_ARATH	58.168	404	1	400	52	433	2.69e-160	457	99	ACT domain-containing protein ACR6 OS=Arabidopsis thaliana OX=3702 GN=ACR6 PE=1 SV=1
Chr02	gene	162863121	162863676	.	+	.	evm.TU.Chr02.895	sp|A0AT30|NLTP3_LENCU	31.959	97	27	121	24	116	9.51e-09	50.4	70	Non-specific lipid-transfer protein 3 OS=Lens culinaris OX=3864 PE=3 SV=1
Chr02	gene	162935328	162974452	.	+	.	evm.TU.Chr02.896	sp|Q6TLJ2|TPD1_ARATH	38.889	72	47	116	99	169	1.52e-09	53.1	56	Protein TAPETUM DETERMINANT 1 OS=Arabidopsis thaliana OX=3702 GN=TPD1 PE=1 SV=1
Chr02	gene	162975198	162989950	.	-	.	evm.TU.Chr02.897	sp|Q94CD1|HHT1_ARATH	67.865	445	15	452	24	457	0	607	97	Omega-hydroxypalmitate O-feruloyl transferase OS=Arabidopsis thaliana OX=3702 GN=HHT1 PE=1 SV=1
Chr02	gene	163025210	163029590	.	+	.	evm.TU.Chr02.898	/	/	/	/	/	/	/	/	/	/	/
Chr03	gene	521850	542511	.	-	.	evm.TU.Chr03.11	/	/	/	/	/	/	/	/	/	/	/
Chr03	gene	564496	565625	.	+	.	evm.TU.Chr03.12	/	/	/	/	/	/	/	/	/	/	/
Chr03	gene	573115	577118	.	+	.	evm.TU.Chr03.1226	sp|H9BFQ1|TPRL2_ERYCB	61.71	269	12	275	3	271	1.02e-114	331	94	Tropinone reductase-like 2 OS=Erythroxylum coca OX=289672 PE=2 SV=1
Chr03	gene	703193	705476	.	-	.	evm.TU.Chr03.1227	/	/	/	/	/	/	/	/	/	/	/
Chr03	gene	713411	713830	.	-	.	evm.TU.Chr03.1228	sp|K4BIZ9|WRK70_SOLLC	42.373	118	64	179	41	154	6.29e-17	79.3	38	WRKY DNA-binding transcription factor 70 OS=Solanum lycopersicum OX=4081 GN=WRKY70 PE=2 SV=1
Chr03	gene	714296	714727	.	+	.	evm.TU.Chr03.1229	sp|K4BIZ9|WRK70_SOLLC	36.224	196	63	254	40	230	1.33e-25	103	56	WRKY DNA-binding transcription factor 70 OS=Solanum lycopersicum OX=4081 GN=WRKY70 PE=2 SV=1
Chr03	gene	726211	735208	.	-	.	evm.TU.Chr03.1263	sp|P0CH30|RING1_GOSHI	46.763	139	324	462	166	299	2.27e-32	127	25	E3 ubiquitin-protein ligase RING1 OS=Gossypium hirsutum OX=3635 GN=RING1 PE=1 SV=1
Chr03	gene	736887	738215	.	-	.	evm.TU.Chr03.1264	sp|Q9LZN2|PILS6_ARATH	68.623	443	1	425	1	431	0	589	100	Protein PIN-LIKES 6 OS=Arabidopsis thaliana OX=3702 GN=PILS6 PE=2 SV=1
Chr03	gene	790965	794103	.	+	.	evm.TU.Chr03.1265	/	/	/	/	/	/	/	/	/	/	/
Chr03	gene	793799	809382	.	-	.	evm.TU.Chr03.1266	sp|Q9SVG9|CML42_ARATH	59	200	18	217	12	191	6.03e-71	214	92	Calcium-binding protein CML42 OS=Arabidopsis thaliana OX=3702 GN=CML42 PE=1 SV=1
Chr03	gene	796513	797714	.	+	.	evm.TU.Chr03.1267	/	/	/	/	/	/	/	/	/	/	/
Chr03	gene	873170	873523	.	+	.	evm.TU.Chr03.1268	sp|Q6DST1|Y1465_ARATH	22.165	194	32	221	33	214	8.73e-08	51.2	84	Late embryogenesis abundant protein At1g64065 OS=Arabidopsis thaliana OX=3702 GN=At1g64065 PE=2 SV=1
Chr03	gene	880820	901155	.	-	.	evm.TU.Chr03.13	sp|Q9LRP7|ATG8I_ARATH	72.174	115	1	115	1	115	5e-61	182	96	Autophagy-related protein 8i OS=Arabidopsis thaliana OX=3702 GN=ATG8I PE=1 SV=1
Chr03	gene	1007120	1009858	.	-	.	evm.TU.Chr03.1358	/	/	/	/	/	/	/	/	/	/	/
Chr03	gene	1061603	1069103	.	+	.	evm.TU.Chr03.1359	sp|Q9SJN0|ABI5_ARATH	42.969	512	1	503	1	442	1.1e-96	299	100	Protein ABSCISIC ACID-INSENSITIVE 5 OS=Arabidopsis thaliana OX=3702 GN=ABI5 PE=1 SV=1
Chr03	gene	1069197	1079089	.	-	.	evm.TU.Chr03.1361	sp|Q8LFX7|BDG1_ARATH	21.799	289	94	360	179	439	7.04e-07	51.2	70	Probable lysophospholipase BODYGUARD 1 OS=Arabidopsis thaliana OX=3702 GN=BDG1 PE=2 SV=1
Chr03	gene	1150111	1169539	.	-	.	evm.TU.Chr03.1362	sp|Q41261|CEN_ANTMA	66.667	174	6	175	8	181	8.73e-87	252	97	Protein CENTRORADIALIS OS=Antirrhinum majus OX=4151 GN=CEN PE=1 SV=1
Chr03	gene	1185687	1190688	.	-	.	evm.TU.Chr03.16	/	/	/	/	/	/	/	/	/	/	/
Chr03	gene	1226253	1228904	.	-	.	evm.TU.Chr03.17	sp|P52837|F4ST_FLACH	52.899	138	2	139	184	319	1.16e-47	156	99	Flavonol 4'-sulfotransferase OS=Flaveria chlorifolia OX=4228 PE=1 SV=1
Chr03	gene	1282627	1346053	.	+	.	evm.TU.Chr03.18	sp|Q8RWB7|PMT12_ARATH	55.102	147	4	142	3	148	1.86e-40	139	97	Probable methyltransferase At1g29790 OS=Arabidopsis thaliana OX=3702 GN=CLSC5 PE=2 SV=1
Chr03	gene	2279364	2284005	.	+	.	evm.TU.Chr03.19	/	/	/	/	/	/	/	/	/	/	/
Chr03	gene	2330450	2335923	.	-	.	evm.TU.Chr03.20	sp|Q94K41|SDR3B_ARATH	61.39	259	1	259	1	255	1.64e-113	327	97	Short-chain dehydrogenase reductase 3b OS=Arabidopsis thaliana OX=3702 GN=SDR3b PE=2 SV=1
Chr03	gene	23601623	23608109	.	+	.	evm.TU.Chr03.21	/	/	/	/	/	/	/	/	/	/	/
Chr03	gene	23639044	23639589	.	-	.	evm.TU.Chr03.22	/	/	/	/	/	/	/	/	/	/	/
Chr03	gene	23684333	23688229	.	-	.	evm.TU.Chr03.23	/	/	/	/	/	/	/	/	/	/	/
Chr03	gene	38567926	38570476	.	-	.	evm.TU.Chr03.24	/	/	/	/	/	/	/	/	/	/	/
Chr03	gene	38594696	38597898	.	+	.	evm.TU.Chr03.25	sp|Q8RWW0|ALE2_ARATH	43.113	559	153	680	91	625	5.96e-125	390	72	Receptor-like serine/threonine-protein kinase ALE2 OS=Arabidopsis thaliana OX=3702 GN=ALE2 PE=1 SV=1
Chr03	gene	50282721	50346816	.	-	.	evm.TU.Chr03.26	sp|R4HZ96|D27_MEDTR	35.714	196	71	263	53	240	4.88e-35	127	67	Beta-carotene isomerase D27, chloroplastic OS=Medicago truncatula OX=3880 GN=D27 PE=1 SV=1
Chr03	gene	51105266	51107505	.	-	.	evm.TU.Chr03.27	sp|Q9FZ24|PPR4_ARATH	36.874	499	20	509	43	537	2.41e-117	356	96	Pentatricopeptide repeat-containing protein At1g02370, mitochondrial OS=Arabidopsis thaliana OX=3702 GN=At1g02370 PE=2 SV=1
Chr03	gene	56542500	56547841	.	+	.	evm.TU.Chr03.28	sp|Q9C835|CP21D_ARATH	57.082	233	1	229	1	233	8.14e-88	259	99	Peptidyl-prolyl cis-trans isomerase CYP21-4 OS=Arabidopsis thaliana OX=3702 GN=CYP21-4 PE=2 SV=1
Chr03	gene	56755253	56758640	.	+	.	evm.TU.Chr03.29	sp|F4IL30|POP1_ARATH	43.72	828	18	825	21	817	0	598	97	Ribonucleases P/MRP protein subunit POP1 OS=Arabidopsis thaliana OX=3702 GN=POP1 PE=1 SV=1
Chr03	gene	56811267	56812944	.	-	.	evm.TU.Chr03.30	/	/	/	/	/	/	/	/	/	/	/
Chr03	gene	56860617	56862578	.	+	.	evm.TU.Chr03.31	sp|Q3E8W4|ANX2_ARATH	57.548	881	9	883	11	858	0	998	99	Receptor-like protein kinase ANXUR2 OS=Arabidopsis thaliana OX=3702 GN=ANX2 PE=1 SV=1
Chr03	gene	56864220	56865062	.	-	.	evm.TU.Chr03.32	/	/	/	/	/	/	/	/	/	/	/
Chr03	gene	62721767	62722777	.	-	.	evm.TU.Chr03.507	sp|Q84MA5|CAAT1_ARATH	71.692	597	1	596	1	584	0	895	99	Cationic amino acid transporter 1 OS=Arabidopsis thaliana OX=3702 GN=CAT1 PE=1 SV=1
Chr03	gene	62732217	62746668	.	-	.	evm.TU.Chr03.508	/	/	/	/	/	/	/	/	/	/	/
Chr03	gene	80033033	80034533	.	+	.	evm.TU.Chr03.509	sp|Q9LNU1|CRSP_ARATH	57.487	748	31	771	31	762	0	843	95	CO(2)-response secreted protease OS=Arabidopsis thaliana OX=3702 GN=CRSP PE=2 SV=1
Chr03	gene	80059964	80061326	.	+	.	evm.TU.Chr03.59	sp|Q9M1P7|BOR2_ARATH	79.539	694	1	693	1	687	0	1144	97	Probable boron transporter 2 OS=Arabidopsis thaliana OX=3702 GN=BOR2 PE=2 SV=1
Chr03	gene	80219286	80221764	.	-	.	evm.TU.Chr03.60	/	/	/	/	/	/	/	/	/	/	/
Chr03	gene	80287489	80289915	.	-	.	evm.TU.Chr03.639	sp|P51373|YCF23_PORPU	38.938	226	68	293	10	235	1.42e-60	194	72	Uncharacterized protein ycf23 OS=Porphyra purpurea OX=2787 GN=ycf23 PE=3 SV=1
Chr03	gene	81603859	81607705	.	+	.	evm.TU.Chr03.640	sp|Q9SIT5|CHX15_ARATH	34.799	773	59	813	58	789	4.14e-159	484	91	Cation/H(+) antiporter 15 OS=Arabidopsis thaliana OX=3702 GN=CHX15 PE=2 SV=1
Chr03	gene	81609176	81614197	.	-	.	evm.TU.Chr03.720	/	/	/	/	/	/	/	/	/	/	/
Chr03	gene	81626732	81638628	.	+	.	evm.TU.Chr03.728	sp|Q9LVC3|PUM12_ARATH	23.175	315	64	338	281	594	2.87e-16	80.1	78	Pumilio homolog 12 OS=Arabidopsis thaliana OX=3702 GN=APUM12 PE=2 SV=2
Chr03	gene	81655932	81657366	.	+	.	evm.TU.Chr03.800	sp|Q9ZVN4|DSP1_ARATH	81.132	159	34	192	54	212	1.11e-93	272	79	Tyrosine-protein phosphatase DSP1 OS=Arabidopsis thaliana OX=3702 GN=DSP1 PE=1 SV=1
Chr03	gene	81694258	81694908	.	-	.	evm.TU.Chr03.801	sp|O48802|PHOX2_ARATH	62.564	780	1	757	1	748	0	864	99	Protein CLMP1 OS=Arabidopsis thaliana OX=3702 GN=CLMP1 PE=1 SV=1
Chr03	gene	81696730	81697410	.	-	.	evm.TU.Chr03.802	sp|P31237|ACCO_ACTDE	68.389	329	1	324	1	318	1.91e-164	461	99	1-aminocyclopropane-1-carboxylate oxidase OS=Actinidia deliciosa OX=3627 GN=ACO PE=2 SV=1
Chr03	gene	84930236	84930553	.	-	.	evm.TU.Chr03.803	sp|Q9ZWQ8|PAP_CITUN	68.732	339	1	328	1	321	7.73e-154	434	99	Plastid-lipid-associated protein, chloroplastic OS=Citrus unshiu OX=55188 GN=PAP PE=2 SV=1
Chr03	gene	84933236	84942758	.	-	.	evm.TU.Chr03.804	sp|P0DKG3|OFP9_ARATH	41.732	127	75	201	297	413	6.38e-23	95.1	61	Probable transcription repressor OFP9 OS=Arabidopsis thaliana OX=3702 GN=OFP9 PE=3 SV=2
Chr03	gene	84956583	84963453	.	-	.	evm.TU.Chr03.898	sp|Q8LGR0|CHE1_CHEAL	59.259	162	1	162	1	162	3.78e-69	207	99	Pollen allergen Che a 1 OS=Chenopodium album OX=3559 PE=1 SV=1
Chr03	gene	85064993	85068233	.	+	.	evm.TU.Chr03.899	sp|Q96453|1433D_SOYBN	77.291	251	1	248	1	250	3.19e-144	404	98	14-3-3-like protein D OS=Glycine max OX=3847 GN=GF14D PE=2 SV=1
Chr04	gene	6487336	6501320	.	+	.	evm.TU.Chr04.1298	sp|Q9MAT5|ANM10_ARATH	69.553	358	28	385	26	383	0	554	93	Protein arginine N-methyltransferase PRMT10 OS=Arabidopsis thaliana OX=3702 GN=PRMT10 PE=1 SV=1
Chr04	gene	6522021	6525530	.	+	.	evm.TU.Chr04.1299	sp|Q8GXC7|FBK50_ARATH	29.353	402	7	343	36	418	8.44e-33	127	90	F-box/kelch-repeat protein At3g06240 OS=Arabidopsis thaliana OX=3702 GN=At3g06240 PE=2 SV=1
Chr04	gene	6525845	6542697	.	-	.	evm.TU.Chr04.1302	sp|Q0J969|CAEH1_ORYSJ	32.018	228	32	250	49	259	4.62e-27	105	86	Probable carboxylesterase Os04g0669500 OS=Oryza sativa subsp. japonica OX=39947 GN=Os04g0669500 PE=3 SV=1
Chr04	gene	6584711	6603079	.	+	.	evm.TU.Chr04.1303	sp|Q93VG8|PPDEX_ARATH	55.838	197	21	217	21	216	2.69e-80	239	86	DeSI-like protein At4g17486 OS=Arabidopsis thaliana OX=3702 GN=At4g17486 PE=2 SV=1
Chr04	gene	6631407	6635487	.	-	.	evm.TU.Chr04.1304	/	/	/	/	/	/	/	/	/	/	/
Chr04	gene	14858318	14869295	.	+	.	evm.TU.Chr04.1305	/	/	/	/	/	/	/	/	/	/	/
Chr04	gene	14920023	14920599	.	-	.	evm.TU.Chr04.1395	/	/	/	/	/	/	/	/	/	/	/
Chr04	gene	14933846	14936676	.	+	.	evm.TU.Chr04.1396	sp|A0A161IUT7|DGAT1_CORAE	71.456	522	33	547	24	538	0	767	94	Diacylglycerol O-acyltransferase 1 OS=Corylus americana OX=78632 GN=DGAT1 PE=1 SV=1
Chr04	gene	14937855	14941792	.	-	.	evm.TU.Chr04.1397	sp|Q8L4M1|THOC6_ARATH	58.696	368	4	370	4	367	5.48e-150	427	99	THO complex subunit 6 OS=Arabidopsis thaliana OX=3702 GN=THO6 PE=1 SV=1
Chr04	gene	15004793	15020521	.	+	.	evm.TU.Chr04.1398	sp|Q9LTR9|NMT1_ARATH	68.389	329	17	335	10	337	6.77e-169	477	93	Glycylpeptide N-tetradecanoyltransferase 1 OS=Arabidopsis thaliana OX=3702 GN=NMT1 PE=1 SV=2
Chr04	gene	27435810	27469014	.	+	.	evm.TU.Chr04.1400	sp|F4I7L1|TRB4_ARATH	42.568	296	1	275	1	294	7.38e-63	200	93	Telomere repeat-binding factor 4 OS=Arabidopsis thaliana OX=3702 GN=At1g17520 PE=2 SV=2
Chr04	gene	27472197	27490155	.	+	.	evm.TU.Chr04.1401	sp|Q0WRJ2|TC10A_ARATH	65.846	325	4	327	3	326	1.61e-152	431	98	3-dehydrosphinganine reductase TSC10A OS=Arabidopsis thaliana OX=3702 GN=TSC10A PE=1 SV=1
Chr04	gene	27493117	27498010	.	+	.	evm.TU.Chr04.1630	/	/	/	/	/	/	/	/	/	/	/
Chr04	gene	27514224	27519086	.	-	.	evm.TU.Chr04.1631	sp|Q93Z24|BGA17_ARATH	57.681	690	7	654	11	697	0	801	99	Beta-galactosidase 17 OS=Arabidopsis thaliana OX=3702 GN=BGAL17 PE=2 SV=1
Chr04	gene	33346053	33346865	.	+	.	evm.TU.Chr04.1632	sp|Q39247|2ABB_ARATH	76.63	552	1	551	1	501	0	858	100	Serine/threonine protein phosphatase 2A 55 kDa regulatory subunit B beta isoform OS=Arabidopsis thaliana OX=3702 GN=PP2AB2 PE=1 SV=1
Chr04	gene	33359641	33360932	.	+	.	evm.TU.Chr04.1633	sp|Q9LTR9|NMT1_ARATH	78.621	435	1	435	1	434	0	733	100	Glycylpeptide N-tetradecanoyltransferase 1 OS=Arabidopsis thaliana OX=3702 GN=NMT1 PE=1 SV=2
Chr04	gene	33479375	33481467	.	+	.	evm.TU.Chr04.1634	sp|Q5M729|ODP23_ARATH	66.545	275	87	343	125	396	1.9e-119	355	75	Dihydrolipoyllysine-residue acetyltransferase component 3 of pyruvate dehydrogenase complex, mitochondrial OS=Arabidopsis thaliana OX=3702 GN=At1g54220 PE=1 SV=1
Chr04	gene	33718197	33725947	.	-	.	evm.TU.Chr04.1635	sp|Q9SW11|PUB35_ARATH	35.667	757	11	739	22	752	1.04e-143	443	94	U-box domain-containing protein 35 OS=Arabidopsis thaliana OX=3702 GN=PUB35 PE=2 SV=2
Chr04	gene	33804334	33808734	.	-	.	evm.TU.Chr04.1759	/	/	/	/	/	/	/	/	/	/	/
Chr04	gene	48533582	48539025	.	-	.	evm.TU.Chr04.1760	sp|Q9M1R2|SYPC_ARATH	80.8	500	13	512	32	530	0	870	98	Proline--tRNA ligase, cytoplasmic OS=Arabidopsis thaliana OX=3702 GN=At3g62120 PE=1 SV=1
Chr04	gene	48632832	48637647	.	+	.	evm.TU.Chr04.1761	sp|Q96289|ZAT10_ARATH	38	300	1	294	1	219	1.13e-44	152	95	Zinc finger protein ZAT10 OS=Arabidopsis thaliana OX=3702 GN=ZAT10 PE=2 SV=1
Chr04	gene	48719574	48726485	.	+	.	evm.TU.Chr04.1842	sp|Q93Z16|RPN2_ARATH	56.233	738	11	748	9	690	0	805	99	Dolichyl-diphosphooligosaccharide--protein glycosyltransferase subunit 2 OS=Arabidopsis thaliana OX=3702 GN=RPN2 PE=1 SV=1
Chr04	gene	48727248	48730323	.	-	.	evm.TU.Chr04.1853	sp|Q8RXG3|M2K5_ARATH	71.714	350	1	350	1	331	9.34e-169	476	87	Mitogen-activated protein kinase kinase 5 OS=Arabidopsis thaliana OX=3702 GN=MKK5 PE=1 SV=2
Chr04	gene	48772616	48774683	.	-	.	evm.TU.Chr04.206	/	/	/	/	/	/	/	/	/	/	/
Chr04	gene	48860800	48871389	.	-	.	evm.TU.Chr04.207	sp|Q9LM92|SMD3B_ARATH	79.545	132	1	130	1	131	1.47e-71	210	100	Small nuclear ribonucleoprotein SmD3b OS=Arabidopsis thaliana OX=3702 GN=SMD3B PE=2 SV=1
Chr04	gene	52929807	52931311	.	-	.	evm.TU.Chr04.208	sp|F4JTN2|LAZ1_ARATH	77.322	463	27	488	23	485	0	748	95	Protein LAZ1 OS=Arabidopsis thaliana OX=3702 GN=LAZ1 PE=1 SV=1
Chr04	gene	52952303	52969031	.	-	.	evm.TU.Chr04.209	sp|F4K1J4|ATXR7_ARATH	33.824	748	97	817	56	754	1.23e-103	360	56	Histone-lysine N-methyltransferase ATXR7 OS=Arabidopsis thaliana OX=3702 GN=ATXR7 PE=2 SV=1
Chr04	gene	53039063	53063262	.	-	.	evm.TU.Chr04.210	sp|Q7XSQ5|CDPKC_ORYSJ	24.242	132	8	132	396	526	1.35e-10	58.9	74	Calcium-dependent protein kinase 12 OS=Oryza sativa subsp. japonica OX=39947 GN=CPK12 PE=2 SV=2
Chr04	gene	53091391	53093570	.	+	.	evm.TU.Chr04.455	sp|O80462|XLG1_ARATH	47.858	957	33	975	11	887	0	809	97	Extra-large guanine nucleotide-binding protein 1 OS=Arabidopsis thaliana OX=3702 GN=XLG1 PE=1 SV=2
Chr04	gene	53110498	53131892	.	-	.	evm.TU.Chr04.456	/	/	/	/	/	/	/	/	/	/	/
Chr04	gene	53146867	53161168	.	-	.	evm.TU.Chr04.457	sp|O82380|PP175_ARATH	31.28	633	23	608	8	640	3.53e-111	350	94	Pentatricopeptide repeat-containing protein At2g29760, chloroplastic OS=Arabidopsis thaliana OX=3702 GN=PCMP-H33 PE=2 SV=1
Chr04	gene	66120870	66138114	.	+	.	evm.TU.Chr04.458	sp|F4HZD1|JMJ24_ARATH	41.791	67	202	268	217	278	3.43e-08	55.5	19	E3 ubiquitin-protein ligase JMJ24 OS=Arabidopsis thaliana OX=3702 GN=JMJ24 PE=1 SV=1
Chr04	gene	66180249	66239414	.	+	.	evm.TU.Chr04.459	/	/	/	/	/	/	/	/	/	/	/
Chr04	gene	66367461	66393421	.	-	.	evm.TU.Chr04.801	sp|Q9SMZ4|AASS_ARATH	68.169	1043	3	1040	8	1048	0	1488	97	Alpha-aminoadipic semialdehyde synthase OS=Arabidopsis thaliana OX=3702 GN=LKR/SDH PE=1 SV=1
Chr04	gene	66487408	66489723	.	-	.	evm.TU.Chr04.802	/	/	/	/	/	/	/	/	/	/	/
Chr04	gene	66522359	66526629	.	+	.	evm.TU.Chr04.803	sp|Q9FG14|MYOB7_ARATH	47.154	123	19	141	74	193	7.11e-26	110	26	Myosin-binding protein 7 OS=Arabidopsis thaliana OX=3702 GN=MYOB7 PE=1 SV=1
Chr04	gene	66680765	66685030	.	-	.	evm.TU.Chr04.804	/	/	/	/	/	/	/	/	/	/	/
Chr04	gene	81647310	81647876	.	-	.	evm.TU.Chr04.968	sp|P45852|GLP1_MESCR	64.055	217	10	216	9	225	2.17e-98	286	92	Germin-like protein OS=Mesembryanthemum crystallinum OX=3544 PE=2 SV=1
Chr04	gene	81660351	81698265	.	-	.	evm.TU.Chr04.969	sp|P45852|GLP1_MESCR	64.815	216	12	217	10	225	1.77e-100	291	91	Germin-like protein OS=Mesembryanthemum crystallinum OX=3544 PE=2 SV=1
Chr04	gene	81790701	81791633	.	-	.	evm.TU.Chr04.970	sp|Q9SU33|ERLL3_ARATH	48.315	89	110	197	89	177	1.8e-23	92	44	pEARLI1-like lipid transfer protein 3 OS=Arabidopsis thaliana OX=3702 GN=At4g12500 PE=2 SV=1
Chr04	gene	90727853	90736887	.	-	.	evm.TU.Chr04.975	/	/	/	/	/	/	/	/	/	/	/
Chr04	gene	92432875	92434080	.	+	.	evm.TU.Chr04.976	sp|Q9M2N5|DSLE_ARATH	58.915	645	283	921	52	674	0	804	68	Zinc finger BED domain-containing protein DAYSLEEPER OS=Arabidopsis thaliana OX=3702 GN=HAT PE=1 SV=1
Chr05	gene	10600860	10602650	.	-	.	evm.TU.Chr05.106	sp|Q9LSI9|BIR2_ARATH	60.333	600	2	593	10	603	0	731	99	Inactive LRR receptor-like serine/threonine-protein kinase BIR2 OS=Arabidopsis thaliana OX=3702 GN=BIR2 PE=1 SV=1
Chr05	gene	10674129	10692743	.	+	.	evm.TU.Chr05.107	/	/	/	/	/	/	/	/	/	/	/
Chr05	gene	10812068	10823892	.	+	.	evm.TU.Chr05.108	/	/	/	/	/	/	/	/	/	/	/
Chr05	gene	10916026	10917200	.	+	.	evm.TU.Chr05.109	sp|Q9FKK2|AGL62_ARATH	34.021	194	13	201	4	170	8.19e-26	101	91	Agamous-like MADS-box protein AGL62 OS=Arabidopsis thaliana OX=3702 GN=AGL62 PE=1 SV=1
Chr05	gene	12243475	12249560	.	+	.	evm.TU.Chr05.1189	sp|Q8L7L0|OBGC_ARATH	58.874	693	3	673	1	680	0	720	99	GTP-binding protein OBGC, chloroplastic OS=Arabidopsis thaliana OX=3702 GN=OBGL PE=2 SV=1
Chr05	gene	12330910	12345047	.	-	.	evm.TU.Chr05.1190	sp|Q9FEE2|TON2_ARATH	89.384	471	1	471	1	469	0	885	98	Probable serine/threonine-protein phosphatase 2A regulatory subunit B'' subunit TON2 OS=Arabidopsis thaliana OX=3702 GN=TON2 PE=1 SV=1
Chr05	gene	24479256	24491382	.	-	.	evm.TU.Chr05.1191	sp|Q8VY89|APC7_ARATH	71.301	561	1	558	1	558	0	776	100	Anaphase-promoting complex subunit 7 OS=Arabidopsis thaliana OX=3702 GN=APC7 PE=2 SV=1
Chr05	gene	30471615	30532169	.	+	.	evm.TU.Chr05.1192	sp|Q75LJ4|ACBP6_ORYSJ	41.558	308	75	380	170	476	9.3e-77	259	43	Acyl-CoA-binding domain-containing protein 6 OS=Oryza sativa subsp. japonica OX=39947 GN=ACBP6 PE=2 SV=1
Chr05	gene	30794457	30795134	.	-	.	evm.TU.Chr05.1193	sp|Q8L8Z8|GRXS2_ARATH	75.49	102	1	102	1	102	1.19e-55	167	100	Monothiol glutaredoxin-S2 OS=Arabidopsis thaliana OX=3702 GN=GRXS2 PE=3 SV=1
Chr05	gene	30803869	30804180	.	-	.	evm.TU.Chr05.1194	sp|Q1PDV6|PBL27_ARATH	80.038	521	1	511	1	513	0	805	100	Serine/threonine-protein kinase PBL27 OS=Arabidopsis thaliana OX=3702 GN=PBL27 PE=1 SV=1
Chr05	gene	30817535	30818130	.	-	.	evm.TU.Chr05.1195	sp|F4JY24|CHR17_ARATH	84.22	1071	1	1057	1	1069	0	1762	100	ISWI chromatin-remodeling complex ATPase CHR17 OS=Arabidopsis thaliana OX=3702 GN=CHR17 PE=1 SV=1
Chr05	gene	30887664	30888680	.	+	.	evm.TU.Chr05.1196	sp|Q3EBR6|PLA16_ARATH	34.337	166	100	240	227	390	7.88e-14	72.8	40	Phospholipase A1-Igamma2, chloroplastic OS=Arabidopsis thaliana OX=3702 GN=DALL3 PE=1 SV=2
Chr05	gene	36054484	36057159	.	+	.	evm.TU.Chr05.1197	/	/	/	/	/	/	/	/	/	/	/
Chr05	gene	36155766	36156693	.	+	.	evm.TU.Chr05.1198	sp|Q8VZK0|MIEL1_ARATH	79.323	266	6	271	1	266	2.92e-163	453	98	E3 ubiquitin-protein ligase MIEL1 OS=Arabidopsis thaliana OX=3702 GN=MIEL1 PE=1 SV=1
Chr05	gene	36269015	36270103	.	+	.	evm.TU.Chr05.139	sp|Q9LPL4|SKP2A_ARATH	27.189	217	636	849	47	262	3.5e-11	66.2	24	F-box protein SKP2A OS=Arabidopsis thaliana OX=3702 GN=SKP2A PE=1 SV=1
Chr05	gene	39587195	39590521	.	-	.	evm.TU.Chr05.140	sp|O04016|P5CR_ACTCC	77.444	133	4	135	8	140	1.43e-70	215	72	Pyrroline-5-carboxylate reductase OS=Actinidia chinensis var. chinensis OX=1590841 GN=CEY00_Acc23110 PE=2 SV=2
Chr05	gene	59570325	59587432	.	-	.	evm.TU.Chr05.1640	sp|Q9LIS3|GAE6_ARATH	77.342	459	1	451	1	456	0	726	98	UDP-glucuronate 4-epimerase 6 OS=Arabidopsis thaliana OX=3702 GN=GAE6 PE=1 SV=1
Chr05	gene	59655344	59671150	.	+	.	evm.TU.Chr05.1641	sp|Q9SVM8|RBG2_ARATH	65.833	120	1	119	1	119	9.04e-51	159	83	Glycine-rich RNA-binding protein 2, mitochondrial OS=Arabidopsis thaliana OX=3702 GN=RBG2 PE=1 SV=1
Chr05	gene	59673959	59686421	.	+	.	evm.TU.Chr05.1642	sp|Q9SVM9|CER26_ARATH	36.117	443	7	445	11	421	4.55e-92	285	97	Protein ECERIFERUM 26 OS=Arabidopsis thaliana OX=3702 GN=CER26 PE=2 SV=1
Chr05	gene	59687270	59696198	.	-	.	evm.TU.Chr05.1643	/	/	/	/	/	/	/	/	/	/	/
Chr05	gene	59763582	59763890	.	-	.	evm.TU.Chr05.297	sp|Q9SZW4|HMA2_ARATH	52.539	1024	46	1042	2	951	0	995	96	Cadmium/zinc-transporting ATPase HMA2 OS=Arabidopsis thaliana OX=3702 GN=HMA2 PE=2 SV=1
Chr05	gene	59894980	59904952	.	+	.	evm.TU.Chr05.407	sp|Q9FUY6|JOIN_SOLLC	39.916	238	1	201	1	237	1.3e-41	142	89	MADS-box protein JOINTLESS OS=Solanum lycopersicum OX=4081 GN=J PE=1 SV=1
Chr05	gene	59905220	59913553	.	-	.	evm.TU.Chr05.416	/	/	/	/	/	/	/	/	/	/	/
Chr05	gene	59939305	59979728	.	+	.	evm.TU.Chr05.417	/	/	/	/	/	/	/	/	/	/	/
Chr05	gene	60040242	60041213	.	-	.	evm.TU.Chr05.418	sp|B9FI63|ERA_ORYSJ	56.14	114	1	93	188	301	2.88e-32	116	89	GTPase ERA-like, chloroplastic OS=Oryza sativa subsp. japonica OX=39947 GN=Os05g0567300 PE=2 SV=1
Chr05	gene	60048900	60061755	.	+	.	evm.TU.Chr05.419	/	/	/	/	/	/	/	/	/	/	/
Chr05	gene	74592774	74594150	.	+	.	evm.TU.Chr05.522	sp|Q8VY76|BZP19_ARATH	58.364	269	1	265	1	253	4.22e-94	278	97	Basic leucine zipper 19 OS=Arabidopsis thaliana OX=3702 GN=BZIP19 PE=2 SV=1
Chr05	gene	74639676	74640464	.	-	.	evm.TU.Chr05.523	sp|Q9FHE4|BRG1_ARATH	27.225	191	73	255	102	272	7.06e-08	52.4	71	BOI-related E3 ubiquitin-protein ligase 1 OS=Arabidopsis thaliana OX=3702 GN=BRG1 PE=1 SV=1
Chr05	gene	74695019	74699601	.	+	.	evm.TU.Chr05.524	sp|Q9LDD1|BRG3_ARATH	27.57	214	77	271	127	333	3.3e-14	71.6	72	Probable BOI-related E3 ubiquitin-protein ligase 3 OS=Arabidopsis thaliana OX=3702 GN=BRG3 PE=1 SV=1
Chr05	gene	74700348	74701133	.	-	.	evm.TU.Chr05.595	sp|Q93YT1|GLR32_ARATH	53.751	893	25	906	21	889	0	936	97	Glutamate receptor 3.2 OS=Arabidopsis thaliana OX=3702 GN=GLR3.2 PE=1 SV=2
Chr06	gene	9151694	9152578	.	-	.	evm.TU.Chr06.1390	sp|Q9XI31|GLYI4_ARATH	70	170	1	166	1	170	3.6e-86	251	93	Glyoxylase I 4 OS=Arabidopsis thaliana OX=3702 GN=GLYI4 PE=2 SV=1
Chr06	gene	12280913	12284069	.	-	.	evm.TU.Chr06.1391	sp|Q9XI31|GLYI4_ARATH	69.461	167	1	166	1	167	2.51e-87	253	93	Glyoxylase I 4 OS=Arabidopsis thaliana OX=3702 GN=GLYI4 PE=2 SV=1
Chr06	gene	12284514	12285202	.	-	.	evm.TU.Chr06.1392	sp|Q8RY81|OFT13_ARATH	71.298	439	13	451	7	439	0	659	97	O-fucosyltransferase 13 OS=Arabidopsis thaliana OX=3702 GN=OFUT13 PE=2 SV=1
Chr06	gene	15923196	15924782	.	-	.	evm.TU.Chr06.1393	sp|A0A024B2V6|FRA18_FRAAN	48.125	160	1	160	1	159	1.34e-48	154	99	Major strawberry allergen Fra a 1.08 OS=Fragaria ananassa OX=3747 GN=Fra a 1.08 PE=1 SV=1
Chr06	gene	15979995	15980555	.	+	.	evm.TU.Chr06.1547	/	/	/	/	/	/	/	/	/	/	/
Chr06	gene	16010615	16011256	.	-	.	evm.TU.Chr06.1548	sp|F4JCQ3|DG783_ARATH	60.833	240	46	283	31	260	1.74e-101	299	78	Putative DNA glycosylase At3g47830 OS=Arabidopsis thaliana OX=3702 GN=At3g47830 PE=3 SV=1
Chr06	gene	16037767	16060543	.	+	.	evm.TU.Chr06.1549	sp|Q9SXC9|MNS5_ARATH	71.858	565	11	575	10	571	0	863	98	Alpha-mannosidase I MNS5 OS=Arabidopsis thaliana OX=3702 GN=MNS5 PE=1 SV=1
Chr06	gene	16065817	16069414	.	-	.	evm.TU.Chr06.1616	sp|Q8W4C8|ARL8C_ARATH	34.839	155	42	196	7	149	4.09e-09	55.1	60	ADP-ribosylation factor-like protein 8c OS=Arabidopsis thaliana OX=3702 GN=ARL8C PE=2 SV=1
Chr06	gene	16142799	16164675	.	-	.	evm.TU.Chr06.1617	/	/	/	/	/	/	/	/	/	/	/
Chr06	gene	16202020	16261383	.	-	.	evm.TU.Chr06.1618	sp|Q02166|TRPD_ARATH	71.925	374	23	396	68	438	0	514	93	Anthranilate phosphoribosyltransferase, chloroplastic OS=Arabidopsis thaliana OX=3702 GN=PAT1 PE=2 SV=1
Chr06	gene	22787652	22788212	.	+	.	evm.TU.Chr06.1619	sp|Q8L8T2|GRXC1_ARATH	57.143	126	1	126	1	125	2.08e-51	159	98	Glutaredoxin-C1 OS=Arabidopsis thaliana OX=3702 GN=GRXC1 PE=2 SV=2
Chr06	gene	22847668	22861910	.	+	.	evm.TU.Chr06.1620	/	/	/	/	/	/	/	/	/	/	/
Chr06	gene	22893937	22901175	.	+	.	evm.TU.Chr06.1621	sp|Q56Y74|MORC6_ARATH	53.218	637	10	643	29	622	0	667	94	Protein MICRORCHIDIA 6 OS=Arabidopsis thaliana OX=3702 GN=MORC6 PE=1 SV=1
Chr06	gene	22901743	22906544	.	-	.	evm.TU.Chr06.1622	sp|C0LGQ5|GSO1_ARATH	47.614	880	30	905	25	896	0	736	89	LRR receptor-like serine/threonine-protein kinase GSO1 OS=Arabidopsis thaliana OX=3702 GN=GSO1 PE=1 SV=1
Chr06	gene	53077169	53079401	.	+	.	evm.TU.Chr06.1623	/	/	/	/	/	/	/	/	/	/	/
Chr06	gene	53137735	53140259	.	+	.	evm.TU.Chr06.1624	sp|F4K6D3|SFH14_ARATH	28.641	206	57	243	70	271	8.84e-11	62	68	Phosphatidylinositol/phosphatidylcholine transfer protein SFH14 OS=Arabidopsis thaliana OX=3702 GN=SFH14 PE=2 SV=1
Chr06	gene	57750786	57753534	.	+	.	evm.TU.Chr06.1625	/	/	/	/	/	/	/	/	/	/	/
Chr06	gene	57814817	57818586	.	+	.	evm.TU.Chr06.1626	sp|Q67ZB6|JMJ20_ARATH	56.009	466	10	475	2	450	0	538	94	Arginine-specific demethylase JMJ20 OS=Arabidopsis thaliana OX=3702 GN=JMJ20 PE=1 SV=1
Chr06	gene	57889976	57893924	.	+	.	evm.TU.Chr06.1668	sp|A0A068Q6L2|C7317_PRUMU	56.757	518	1	514	7	518	0	575	99	Cytochrome P450 736A117 OS=Prunus mume OX=102107 GN=CYP736A117 PE=2 SV=1
Chr06	gene	58006378	58010260	.	-	.	evm.TU.Chr06.1669	sp|A0A068Q6L2|C7317_PRUMU	53.125	512	5	514	11	518	0	542	99	Cytochrome P450 736A117 OS=Prunus mume OX=102107 GN=CYP736A117 PE=2 SV=1
Chr06	gene	63104947	63107462	.	+	.	evm.TU.Chr06.284	/	/	/	/	/	/	/	/	/	/	/
Chr06	gene	63120104	63120436	.	-	.	evm.TU.Chr06.360	sp|Q9FJ47|SAG12_ARATH	56.818	352	1	345	1	346	2.35e-138	396	99	Senescence-specific cysteine protease SAG12 OS=Arabidopsis thaliana OX=3702 GN=SAG12 PE=1 SV=1
Chr06	gene	63304827	63305296	.	-	.	evm.TU.Chr06.361	sp|O22349|TBA3_ELEIN	75.904	83	86	168	368	449	1.85e-37	133	49	Tubulin alpha-3 chain OS=Eleusine indica OX=29674 GN=TUBA3 PE=2 SV=1
Chr06	gene	63325082	63327601	.	-	.	evm.TU.Chr06.431	sp|Q0ZS27|PAAS_ROSHC	63.566	516	8	523	11	508	0	663	98	Phenylacetaldehyde synthase OS=Rosa hybrid cultivar OX=128735 GN=PAAS PE=1 SV=1
Chr06	gene	63348542	63350645	.	-	.	evm.TU.Chr06.432	/	/	/	/	/	/	/	/	/	/	/
Chr06	gene	63530635	63530973	.	-	.	evm.TU.Chr06.433	sp|P54770|TYDC3_PAPSO	53.684	95	1	95	154	247	6.57e-26	101	69	Tyrosine/DOPA decarboxylase 3 OS=Papaver somniferum OX=3469 GN=TYDC3 PE=2 SV=2
Chr06	gene	88320066	88321677	.	-	.	evm.TU.Chr06.434	sp|Q71N54|LCAT4_ARATH	69.063	459	4	458	3	458	0	684	97	Lecithin-cholesterol acyltransferase-like 4 OS=Arabidopsis thaliana OX=3702 GN=LCAT4 PE=1 SV=1
Chr06	gene	88379189	88381533	.	-	.	evm.TU.Chr06.435	sp|O81865|P2A01_ARATH	43.578	218	200	414	33	244	1.42e-61	199	52	Protein PHLOEM PROTEIN 2-LIKE A1 OS=Arabidopsis thaliana OX=3702 GN=PP2A1 PE=2 SV=1
Chr06	gene	88420775	88428510	.	+	.	evm.TU.Chr06.436	/	/	/	/	/	/	/	/	/	/	/
Chr06	gene	88479874	88481026	.	+	.	evm.TU.Chr06.437	sp|Q9SY60|EX84C_ARATH	57.834	785	1	772	1	769	0	855	100	Exocyst complex component EXO84C OS=Arabidopsis thaliana OX=3702 GN=EXO84C PE=2 SV=1
Chr06	gene	93592194	93592553	.	-	.	evm.TU.Chr06.527	/	/	/	/	/	/	/	/	/	/	/
Chr06	gene	93619837	93628301	.	+	.	evm.TU.Chr06.528	sp|A0A0R0IHP4|TAP2_SOYBN	72.489	229	54	271	21	248	7.12e-125	355	80	Probable acetyltransferase TAP2 OS=Glycine max OX=3847 GN=TAP2 PE=1 SV=2
Chr06	gene	93630573	93636027	.	+	.	evm.TU.Chr06.529	/	/	/	/	/	/	/	/	/	/	/
Chr06	gene	95560582	95569503	.	-	.	evm.TU.Chr06.530	/	/	/	/	/	/	/	/	/	/	/
Chr06	gene	95613203	95614678	.	+	.	evm.TU.Chr06.778	/	/	/	/	/	/	/	/	/	/	/
Chr06	gene	95622167	95626491	.	+	.	evm.TU.Chr06.779	/	/	/	/	/	/	/	/	/	/	/
Chr06	gene	95626301	95627440	.	-	.	evm.TU.Chr06.833	sp|Q42342|CYB5E_ARATH	76.119	134	1	134	1	134	6.24e-77	224	99	Cytochrome b5 isoform E OS=Arabidopsis thaliana OX=3702 GN=CYTB5-E PE=1 SV=2
Chr06	gene	95655557	95661149	.	-	.	evm.TU.Chr06.835	sp|Q03685|BIP5_TOBAC	93.062	663	5	667	6	668	0	1262	99	Luminal-binding protein 5 OS=Nicotiana tabacum OX=4097 GN=BIP5 PE=2 SV=1
Chr06	gene	95687987	95709754	.	+	.	evm.TU.Chr06.836	sp|Q9M3A3|ABIL2_ARATH	58.861	316	13	315	6	312	9.77e-125	359	96	Protein ABIL2 OS=Arabidopsis thaliana OX=3702 GN=ABIL2 PE=2 SV=1
Chr06	gene	95726197	95729230	.	+	.	evm.TU.Chr06.837	/	/	/	/	/	/	/	/	/	/	/
Chr06	gene	95730648	95737089	.	-	.	evm.TU.Chr06.893	/	/	/	/	/	/	/	/	/	/	/
Chr06	gene	95755929	95760277	.	-	.	evm.TU.Chr06.894	sp|Q8RWB7|PMT12_ARATH	41.772	79	2	79	277	355	8.07e-15	68.6	71	Probable methyltransferase At1g29790 OS=Arabidopsis thaliana OX=3702 GN=CLSC5 PE=2 SV=1
Chr06	gene	95769181	95773279	.	+	.	evm.TU.Chr06.897	/	/	/	/	/	/	/	/	/	/	/
Chr06	gene	95786488	95794566	.	-	.	evm.TU.Chr06.898	sp|Q9SHX9|FB72_ARATH	24.19	401	3	394	2	324	5.44e-14	73.6	79	Putative F-box protein At1g65770 OS=Arabidopsis thaliana OX=3702 GN=At1g65770 PE=4 SV=1
Chr06	gene	97486044	97488207	.	+	.	evm.TU.Chr06.899	sp|Q3EBZ2|SKI23_ARATH	22.748	444	3	427	2	375	4.46e-14	73.9	94	F-box protein SKIP23 OS=Arabidopsis thaliana OX=3702 GN=SKIP23 PE=1 SV=1
Chr06	gene	97566298	97568503	.	-	.	evm.TU.Chr06.902	/	/	/	/	/	/	/	/	/	/	/
Chr07	gene	5214236	5219104	.	+	.	evm.TU.Chr07.105	sp|Q00775|SSG1_SOLTU	74	600	14	612	13	607	0	912	98	Granule-bound starch synthase 1, chloroplastic/amyloplastic OS=Solanum tuberosum OX=4113 GN=WAXY PE=1 SV=1
Chr07	gene	5336621	5338828	.	+	.	evm.TU.Chr07.106	sp|O49687|MYC4_ARATH	30.948	559	24	527	63	585	3.75e-65	222	94	Transcription factor MYC4 OS=Arabidopsis thaliana OX=3702 GN=MYC4 PE=1 SV=1
Chr07	gene	5437364	5444388	.	-	.	evm.TU.Chr07.107	sp|A2RVS6|SR34A_ARATH	67.337	199	1	190	1	199	1.09e-87	261	79	Serine/arginine-rich splicing factor SR34A OS=Arabidopsis thaliana OX=3702 GN=SR34A PE=2 SV=1
Chr07	gene	5516630	5517229	.	+	.	evm.TU.Chr07.108	/	/	/	/	/	/	/	/	/	/	/
Chr07	gene	5548343	5548939	.	+	.	evm.TU.Chr07.109	/	/	/	/	/	/	/	/	/	/	/
Chr07	gene	9949776	9950555	.	-	.	evm.TU.Chr07.1466	sp|Q9M202|ZAT9_ARATH	33.333	309	1	265	1	286	7.14e-33	121	97	Zinc finger protein ZAT9 OS=Arabidopsis thaliana OX=3702 GN=ZAT9 PE=2 SV=1
Chr07	gene	9950562	9951569	.	+	.	evm.TU.Chr07.1467	sp|Q9FGL0|WTR44_ARATH	57.91	354	4	354	14	363	1.44e-139	400	99	WAT1-related protein At5g47470 OS=Arabidopsis thaliana OX=3702 GN=At5g47470 PE=3 SV=1
Chr07	gene	10227567	10231123	.	+	.	evm.TU.Chr07.1468	sp|O23507|1MMP_ARATH	51.181	381	12	388	15	362	1.84e-125	366	97	Metalloendoproteinase 1-MMP OS=Arabidopsis thaliana OX=3702 GN=1MMP PE=1 SV=1
Chr07	gene	15879824	15891643	.	-	.	evm.TU.Chr07.1470	sp|Q8LPF8|OFT29_ARATH	74.745	491	34	518	26	514	0	756	91	O-fucosyltransferase 29 OS=Arabidopsis thaliana OX=3702 GN=OFUT29 PE=2 SV=1
Chr07	gene	15952286	15953127	.	+	.	evm.TU.Chr07.1669	sp|P92978|RAC11_ARATH	95.939	197	1	197	1	197	3.12e-143	396	100	Rac-like GTP-binding protein ARAC11 OS=Arabidopsis thaliana OX=3702 GN=ARAC11 PE=1 SV=2
Chr07	gene	16062824	16066702	.	+	.	evm.TU.Chr07.1670	sp|Q7X659|VP35A_ARATH	76.203	790	36	824	1	787	0	1232	96	Vacuolar protein sorting-associated protein 35A OS=Arabidopsis thaliana OX=3702 GN=VPS35A PE=1 SV=1
Chr07	gene	16067316	16081266	.	-	.	evm.TU.Chr07.196	/	/	/	/	/	/	/	/	/	/	/
Chr07	gene	21629658	21634637	.	-	.	evm.TU.Chr07.197	/	/	/	/	/	/	/	/	/	/	/
Chr07	gene	48172509	48175370	.	-	.	evm.TU.Chr07.198	sp|P27486|1A1C_DIACA	62.33	515	12	498	12	515	0	653	98	1-aminocyclopropane-1-carboxylate synthase OS=Dianthus caryophyllus OX=3570 GN=ACS2 PE=2 SV=1
Chr07	gene	48212089	48212397	.	+	.	evm.TU.Chr07.338	sp|Q8LPJ4|AB2E_ARATH	90.909	605	1	605	1	605	0	1157	100	ABC transporter E family member 2 OS=Arabidopsis thaliana OX=3702 GN=ABCE2 PE=2 SV=1
Chr07	gene	48290071	48303303	.	+	.	evm.TU.Chr07.340	sp|Q8RW93|LBP65_ARATH	59.322	118	12	127	17	128	3.34e-43	138	91	Putative lipid-binding protein At4g00165 OS=Arabidopsis thaliana OX=3702 GN=At4g00165 PE=2 SV=1
Chr07	gene	48549498	48571527	.	+	.	evm.TU.Chr07.341	/	/	/	/	/	/	/	/	/	/	/
Chr07	gene	48572261	48576149	.	+	.	evm.TU.Chr07.342	sp|Q9FGK8|SC16B_ARATH	44.343	1423	6	1380	7	1327	0	1006	96	Protein transport protein SEC16B homolog OS=Arabidopsis thaliana OX=3702 GN=SEC16B PE=1 SV=1
Chr07	gene	48576622	48578381	.	-	.	evm.TU.Chr07.412	sp|Q9LU33|GLTP3_ARATH	55.346	159	1	159	73	231	4.09e-51	163	99	Glycolipid transfer protein 3 OS=Arabidopsis thaliana OX=3702 GN=GLTP3 PE=2 SV=1
Chr07	gene	48579898	48589326	.	-	.	evm.TU.Chr07.712	sp|Q0DLD3|T2AG_ORYSJ	87.736	106	1	106	1	106	1.37e-67	198	100	Transcription initiation factor IIA subunit 2 OS=Oryza sativa subsp. japonica OX=39947 GN=TFIIAy PE=3 SV=1
Chr07	gene	48633606	48640893	.	-	.	evm.TU.Chr07.713	/	/	/	/	/	/	/	/	/	/	/
Chr07	gene	48691102	48691521	.	-	.	evm.TU.Chr07.714	sp|Q9M9A8|APCB1_ARATH	47.676	581	1	546	1	573	1.19e-170	496	98	Aspartyl protease APCB1 OS=Arabidopsis thaliana OX=3702 GN=APCB1 PE=1 SV=1
Chr07	gene	63197520	63198883	.	-	.	evm.TU.Chr07.718	sp|Q84M92|ARP4_ARATH	53.237	278	59	309	6	271	2.02e-88	271	81	Actin-related protein 4 OS=Arabidopsis thaliana OX=3702 GN=ARP4 PE=1 SV=1
Chr07	gene	63272712	63276215	.	-	.	evm.TU.Chr07.719	sp|Q84M92|ARP4_ARATH	76.506	166	69	234	276	441	1.14e-90	274	71	Actin-related protein 4 OS=Arabidopsis thaliana OX=3702 GN=ARP4 PE=1 SV=1
Chr07	gene	82971055	82972053	.	-	.	evm.TU.Chr07.720	sp|Q8LH59|MYBS1_ORYSJ	53.333	300	9	290	18	306	1.05e-79	243	97	Transcription factor MYBS1 OS=Oryza sativa subsp. japonica OX=39947 GN=MYBS1 PE=1 SV=1
Chr07	gene	82979159	82985559	.	-	.	evm.TU.Chr07.721	/	/	/	/	/	/	/	/	/	/	/
Chr07	gene	83335531	83337905	.	+	.	evm.TU.Chr07.723	/	/	/	/	/	/	/	/	/	/	/
Chr07	gene	83364265	83377638	.	+	.	evm.TU.Chr07.724	/	/	/	/	/	/	/	/	/	/	/
Chr07	gene	90282788	90286727	.	+	.	evm.TU.Chr07.933	/	/	/	/	/	/	/	/	/	/	/
Chr07	gene	90311182	90330972	.	-	.	evm.TU.Chr07.934	sp|Q8LE10|HA22I_ARATH	40.058	347	1	344	1	292	5.45e-79	243	99	HVA22-like protein i OS=Arabidopsis thaliana OX=3702 GN=HVA22I PE=2 SV=2
Chr08	gene	946702	949534	.	+	.	evm.TU.Chr08.1007	sp|Q8LPS2|ACD6_ARATH	25.297	589	27	593	67	617	2.63e-28	120	86	Protein ACCELERATED CELL DEATH 6 OS=Arabidopsis thaliana OX=3702 GN=ACD6 PE=1 SV=1
Chr08	gene	981706	997761	.	+	.	evm.TU.Chr08.1014	sp|Q8LPS2|ACD6_ARATH	25.597	586	27	586	67	617	1.09e-20	96.7	93	Protein ACCELERATED CELL DEATH 6 OS=Arabidopsis thaliana OX=3702 GN=ACD6 PE=1 SV=1
Chr08	gene	1111513	1113783	.	-	.	evm.TU.Chr08.1015	sp|Q8LPS2|ACD6_ARATH	25.75	567	56	588	98	623	4.69e-21	97.8	88	Protein ACCELERATED CELL DEATH 6 OS=Arabidopsis thaliana OX=3702 GN=ACD6 PE=1 SV=1
Chr08	gene	1174878	1178955	.	-	.	evm.TU.Chr08.1016	sp|Q6AWW5|Y5262_ARATH	27.151	523	126	603	12	510	3.74e-25	109	79	Ankyrin repeat-containing protein At5g02620 OS=Arabidopsis thaliana OX=3702 GN=At5g02620 PE=1 SV=1
Chr08	gene	1200948	1201397	.	+	.	evm.TU.Chr08.1022	sp|Q9LE81|IRE_ARATH	38.903	383	49	424	712	1071	7.84e-79	267	74	Probable serine/threonine protein kinase IRE OS=Arabidopsis thaliana OX=3702 GN=IRE PE=2 SV=1
Chr08	gene	1202990	1207050	.	-	.	evm.TU.Chr08.1023	sp|Q8H0P8|RBP1_MEDTR	50.538	93	231	323	146	237	5.48e-29	112	27	RNA-binding protein 1 OS=Medicago truncatula OX=3880 GN=RBP1 PE=2 SV=1
Chr08	gene	2054363	2055607	.	+	.	evm.TU.Chr08.1024	sp|Q94K49|ALP1_ARATH	30.12	332	184	484	44	363	2.43e-41	153	57	Protein ANTAGONIST OF LIKE HETEROCHROMATIN PROTEIN 1 OS=Arabidopsis thaliana OX=3702 GN=ALP1 PE=1 SV=1
Chr08	gene	2068289	2068633	.	-	.	evm.TU.Chr08.1025	sp|Q6Q152|CPY57_ARATH	63.601	511	1	497	1	504	0	614	100	Peptidyl-prolyl cis-trans isomerase CYP57 OS=Arabidopsis thaliana OX=3702 GN=CYP57 PE=1 SV=1
Chr08	gene	2153085	2168225	.	+	.	evm.TU.Chr08.1104	sp|Q38950|2AAB_ARATH	93.526	587	1	587	1	587	0	1134	100	Serine/threonine-protein phosphatase 2A 65 kDa regulatory subunit A beta isoform OS=Arabidopsis thaliana OX=3702 GN=PP2AA2 PE=1 SV=2
Chr08	gene	13271169	13273001	.	+	.	evm.TU.Chr08.1105	sp|Q65XS5|BC10_ORYSJ	36.697	327	77	371	71	388	6.99e-54	183	77	Glycosyltransferase BC10 OS=Oryza sativa subsp. japonica OX=39947 GN=BC10 PE=1 SV=1
Chr08	gene	13335921	13337510	.	+	.	evm.TU.Chr08.1188	sp|O22785|PR19B_ARATH	28	150	21	167	323	469	5.13e-10	60.8	42	Pre-mRNA-processing factor 19 homolog 2 OS=Arabidopsis thaliana OX=3702 GN=PRP19B PE=1 SV=3
Chr08	gene	13352773	13354716	.	+	.	evm.TU.Chr08.1189	sp|Q2N2K1|PHYK1_SOYBN	64.876	242	90	330	59	300	1.98e-114	333	73	Probable phytol kinase 1, chloroplastic OS=Glycine max OX=3847 PE=2 SV=1
Chr08	gene	13373629	13398944	.	-	.	evm.TU.Chr08.1349	sp|Q84LH3|WEX_ARATH	31.098	164	371	530	126	282	2.81e-12	67.8	29	3'-5' exonuclease OS=Arabidopsis thaliana OX=3702 GN=WEX PE=1 SV=1
Chr08	gene	13445452	13462775	.	-	.	evm.TU.Chr08.1350	sp|Q9FT74|RQL1_ARATH	63.192	614	42	644	6	606	0	787	93	ATP-dependent DNA helicase Q-like 1 OS=Arabidopsis thaliana OX=3702 GN=RECQL1 PE=2 SV=1
Chr08	gene	15976244	15983252	.	+	.	evm.TU.Chr08.1351	/	/	/	/	/	/	/	/	/	/	/
Chr08	gene	15996391	15997149	.	+	.	evm.TU.Chr08.1551	sp|Q9AT61|LBD13_ARATH	78.947	133	55	187	33	165	6.73e-77	235	47	LOB domain-containing protein 13 OS=Arabidopsis thaliana OX=3702 GN=LBD13 PE=1 SV=2
Chr08	gene	16010349	16013570	.	+	.	evm.TU.Chr08.1552	/	/	/	/	/	/	/	/	/	/	/
Chr08	gene	16051197	16054472	.	+	.	evm.TU.Chr08.1553	sp|Q9C562|CIPKA_ARATH	59.912	454	1	447	1	453	0	570	94	CBL-interacting serine/threonine-protein kinase 10 OS=Arabidopsis thaliana OX=3702 GN=CIPK10 PE=1 SV=1
Chr08	gene	16082648	16085982	.	+	.	evm.TU.Chr08.1555	sp|O81004|Y2287_ARATH	38.372	172	250	414	116	283	7.98e-26	106	38	GTP-binding protein At2g22870 OS=Arabidopsis thaliana OX=3702 GN=EMB2001 PE=2 SV=2
Chr08	gene	16123399	16128167	.	-	.	evm.TU.Chr08.1556	sp|F4KGE8|GIL1_ARATH	31.139	395	99	449	166	555	8.61e-42	156	76	Protein GRAVITROPIC IN THE LIGHT 1 OS=Arabidopsis thaliana OX=3702 GN=GIL1 PE=1 SV=1
Chr08	gene	16128457	16129091	.	-	.	evm.TU.Chr08.1557	sp|Q84RF2|OPF17_ARATH	60.825	97	172	263	103	195	1.32e-34	124	33	Transcription repressor OFP17 OS=Arabidopsis thaliana OX=3702 GN=OFP17 PE=2 SV=1
Chr08	gene	16200020	16218537	.	-	.	evm.TU.Chr08.20	sp|Q9FGH9|E70B1_ARATH	63.707	642	3	627	2	620	0	822	98	Exocyst complex component EXO70B1 OS=Arabidopsis thaliana OX=3702 GN=EXO70B1 PE=1 SV=1
Chr08	gene	20420937	20429254	.	+	.	evm.TU.Chr08.21	sp|O48963|PHOT1_ARATH	64.802	1037	1	1022	1	996	0	1302	100	Phototropin-1 OS=Arabidopsis thaliana OX=3702 GN=PHOT1 PE=1 SV=1
Chr08	gene	20457593	20460067	.	+	.	evm.TU.Chr08.27	sp|O82117|CO3_ORYSJ	50	58	180	237	257	314	1.19e-11	64.3	21	Zinc finger protein CO3 OS=Oryza sativa subsp. japonica OX=39947 GN=CO3 PE=2 SV=1
Chr08	gene	20487320	20487874	.	+	.	evm.TU.Chr08.28	/	/	/	/	/	/	/	/	/	/	/
Chr08	gene	23134573	23139471	.	-	.	evm.TU.Chr08.29	/	/	/	/	/	/	/	/	/	/	/
Chr08	gene	37308633	37309913	.	+	.	evm.TU.Chr08.30	sp|Q9LX66|HERK_ARATH	62.712	826	19	841	18	830	0	1060	98	Receptor-like protein kinase HERK 1 OS=Arabidopsis thaliana OX=3702 GN=HERK1 PE=1 SV=1
Chr08	gene	37322615	37322956	.	-	.	evm.TU.Chr08.433	sp|Q40287|UFOG5_MANES	50.417	480	4	479	8	476	2.26e-172	494	94	Anthocyanidin 3-O-glucosyltransferase 5 OS=Manihot esculenta OX=3983 GN=GT5 PE=2 SV=1
Chr08	gene	37323610	37324737	.	-	.	evm.TU.Chr08.434	sp|Q40287|UFOG5_MANES	51.143	481	5	480	8	476	4.46e-164	473	97	Anthocyanidin 3-O-glucosyltransferase 5 OS=Manihot esculenta OX=3983 GN=GT5 PE=2 SV=1
Chr08	gene	37337164	37337490	.	+	.	evm.TU.Chr08.435	sp|Q40287|UFOG5_MANES	46.368	468	9	471	8	466	5.21e-144	422	91	Anthocyanidin 3-O-glucosyltransferase 5 OS=Manihot esculenta OX=3983 GN=GT5 PE=2 SV=1
Chr08	gene	37402025	37402482	.	+	.	evm.TU.Chr08.436	sp|F4JQH3|AMPP1_ARATH	65.06	664	1	655	1	641	0	904	99	Aminopeptidase P1 OS=Arabidopsis thaliana OX=3702 GN=APP1 PE=1 SV=1
Chr08	gene	37427787	37440632	.	-	.	evm.TU.Chr08.437	sp|F4JQH3|AMPP1_ARATH	71.34	642	1	637	1	641	0	985	99	Aminopeptidase P1 OS=Arabidopsis thaliana OX=3702 GN=APP1 PE=1 SV=1
Chr08	gene	41825795	41829441	.	-	.	evm.TU.Chr08.498	sp|O82663|SDHA1_ARATH	86.212	660	1	656	1	634	0	1140	100	Succinate dehydrogenase [ubiquinone] flavoprotein subunit 1, mitochondrial OS=Arabidopsis thaliana OX=3702 GN=SDH1-1 PE=1 SV=1
Chr08	gene	42212059	42219028	.	+	.	evm.TU.Chr08.499	/	/	/	/	/	/	/	/	/	/	/
Chr08	gene	42243698	42246335	.	+	.	evm.TU.Chr08.500	/	/	/	/	/	/	/	/	/	/	/
Chr08	gene	42298447	42301642	.	+	.	evm.TU.Chr08.501	sp|F4JYJ3|SFH11_ARATH	26.087	322	6	307	11	310	4.45e-12	66.2	98	Phosphatidylinositol/phosphatidylcholine transfer protein SFH11 OS=Arabidopsis thaliana OX=3702 GN=SFH11 PE=3 SV=1
Chr08	gene	42688141	42711198	.	-	.	evm.TU.Chr08.502	sp|Q8VZ37|AP3S_ARATH	79.518	166	1	166	1	166	1.55e-101	288	100	AP-3 complex subunit sigma OS=Arabidopsis thaliana OX=3702 GN=At3g50860 PE=2 SV=1
Chr08	gene	42759747	42778543	.	+	.	evm.TU.Chr08.503	/	/	/	/	/	/	/	/	/	/	/
Chr08	gene	42805440	42807014	.	-	.	evm.TU.Chr08.504	/	/	/	/	/	/	/	/	/	/	/
Chr08	gene	42859029	42874918	.	-	.	evm.TU.Chr08.505	/	/	/	/	/	/	/	/	/	/	/
Chr08	gene	47969335	47981406	.	-	.	evm.TU.Chr08.611	sp|Q7X7H4|KN7F_ORYSJ	47.183	994	1	963	1	944	0	772	99	Kinesin-like protein KIN-7F OS=Oryza sativa subsp. japonica OX=39947 GN=KIN7F PE=1 SV=2
Chr08	gene	48042467	48056461	.	-	.	evm.TU.Chr08.612	sp|P93211|14336_SOLLC	87.952	249	2	250	3	251	2.91e-164	455	97	14-3-3 protein 6 OS=Solanum lycopersicum OX=4081 GN=TFT6 PE=2 SV=2
Chr08	gene	52458503	52461066	.	+	.	evm.TU.Chr08.613	/	/	/	/	/	/	/	/	/	/	/
Chr08	gene	52517588	52520292	.	+	.	evm.TU.Chr08.64	/	/	/	/	/	/	/	/	/	/	/
Chr08	gene	66869230	66916109	.	+	.	evm.TU.Chr08.65	/	/	/	/	/	/	/	/	/	/	/
Chr08	gene	66971513	66997815	.	+	.	evm.TU.Chr08.667	sp|Q38956|DTX29_ARATH	69.831	295	434	728	196	490	7.05e-145	433	40	Protein DETOXIFICATION 29 OS=Arabidopsis thaliana OX=3702 GN=DTX29 PE=1 SV=1
Chr08	gene	66999943	67000311	.	+	.	evm.TU.Chr08.68	sp|Q9LTJ1|MBD6_ARATH	33.333	225	20	225	10	219	1.09e-26	102	89	Methyl-CpG-binding domain-containing protein 6 OS=Arabidopsis thaliana OX=3702 GN=MBD6 PE=1 SV=1
Chr08	gene	77751224	77753305	.	-	.	evm.TU.Chr08.938	sp|D9UC01|RTM2D_ARATH	37.363	91	8	97	16	106	2.7e-17	79.7	39	Inactive protein RESTRICTED TEV MOVEMENT 2 OS=Arabidopsis thaliana OX=3702 GN=RTM2 PE=3 SV=1
Chr08	gene	77833393	77839480	.	+	.	evm.TU.Chr08.939	/	/	/	/	/	/	/	/	/	/	/
Chr08	gene	77838463	77841970	.	+	.	evm.TU.Chr08.940	sp|Q9ZT87|PEL1_ARATH	42.742	372	12	373	11	376	2.35e-104	312	97	Protein PELOTA 1 OS=Arabidopsis thaliana OX=3702 GN=PEL1 PE=2 SV=1
Chr08	gene	77883996	77898517	.	-	.	evm.TU.Chr08.941	/	/	/	/	/	/	/	/	/	/	/
Chr08	gene	77935269	77936870	.	+	.	evm.TU.Chr08.942	sp|Q9LR33|R27A2_ARATH	67.5	40	70	109	78	117	1.31e-12	60.1	37	60S ribosomal protein L27a-2 OS=Arabidopsis thaliana OX=3702 GN=RPL27AB PE=2 SV=1
Chr08	gene	77937133	77938179	.	-	.	evm.TU.Chr08.943	sp|B7ZWR6|OEP61_ARATH	55.259	599	1	592	1	553	0	635	99	Outer envelope protein 61 OS=Arabidopsis thaliana OX=3702 GN=OEP61 PE=1 SV=1
Chr09	gene	851622	853124	.	+	.	evm.TU.Chr09.11	/	/	/	/	/	/	/	/	/	/	/
Chr09	gene	874161	895928	.	-	.	evm.TU.Chr09.1102	sp|F4J424|RIC5_ARATH	52.381	105	1	105	1	101	5.17e-31	112	47	CRIB domain-containing protein RIC5 OS=Arabidopsis thaliana OX=3702 GN=RIC5 PE=1 SV=1
Chr09	gene	978792	988830	.	-	.	evm.TU.Chr09.1103	sp|Q8VWI7|KN10A_ARATH	56.029	962	1	943	1	868	0	926	100	Kinesin-like protein KIN-10A OS=Arabidopsis thaliana OX=3702 GN=KIN10A PE=1 SV=1
Chr09	gene	1143172	1149413	.	-	.	evm.TU.Chr09.1104	sp|Q9LW57|PAP6_ARATH	74.468	188	105	292	97	284	2.89e-101	298	64	Plastid-lipid-associated protein 6, chloroplastic OS=Arabidopsis thaliana OX=3702 GN=PAP6 PE=1 SV=1
Chr09	gene	5613079	5617768	.	-	.	evm.TU.Chr09.1105	sp|F4JUQ2|KCAI_ARATH	45.908	1002	2	954	3	919	0	731	99	KIN14B-interacting protein At4g14310 OS=Arabidopsis thaliana OX=3702 GN=At4g14310 PE=1 SV=1
Chr09	gene	11194599	11196455	.	-	.	evm.TU.Chr09.1156	sp|Q9LMC9|GLT2_ARATH	54.589	207	16	222	15	219	1.01e-76	230	92	Germin-like protein subfamily T member 2 OS=Arabidopsis thaliana OX=3702 GN=At1g18980 PE=2 SV=1
Chr09	gene	13776948	13789008	.	+	.	evm.TU.Chr09.1157	sp|A0A0B4KZX8|C87D1_MAELA	52.165	485	1	485	1	473	0	530	99	Beta-amyrin 16-alpha-hydroxylase CYP87D16 OS=Maesa lanceolata OX=992730 GN=CYP87D16 PE=1 SV=1
Chr09	gene	13821642	13823291	.	-	.	evm.TU.Chr09.12	sp|Q9SLI2|NEK1_ARATH	25.633	316	27	334	3	255	1.8e-11	65.5	90	Serine/threonine-protein kinase Nek1 OS=Arabidopsis thaliana OX=3702 GN=NEK1 PE=2 SV=2
Chr09	gene	13954920	13955681	.	+	.	evm.TU.Chr09.13	/	/	/	/	/	/	/	/	/	/	/
Chr09	gene	22275099	22278640	.	+	.	evm.TU.Chr09.15	sp|F4JF14|ENOL1_ARATH	56.893	972	1	962	1	953	0	1045	98	Protein ENHANCER OF LHP1 1 OS=Arabidopsis thaliana OX=3702 GN=EOL1 PE=1 SV=1
Chr09	gene	22361686	22372218	.	+	.	evm.TU.Chr09.186	sp|Q39111|GAOX2_ARATH	63.846	390	1	386	1	372	0	508	97	Gibberellin 20 oxidase 2 OS=Arabidopsis thaliana OX=3702 GN=GA20OX2 PE=1 SV=1
Chr09	gene	22372597	22381619	.	-	.	evm.TU.Chr09.2090	sp|Q2QDF6|DET2_GOSHI	26.792	265	16	265	13	258	2.33e-18	82	94	Steroid 5-alpha-reductase DET2 OS=Gossypium hirsutum OX=3635 GN=DET2 PE=1 SV=1
Chr09	gene	22440978	22443575	.	+	.	evm.TU.Chr09.2091	sp|Q9SKU6|PP166_ARATH	40	430	50	471	39	465	9.13e-102	314	85	Pentatricopeptide repeat-containing protein At2g20710, mitochondrial OS=Arabidopsis thaliana OX=3702 GN=At2g20710 PE=2 SV=1
Chr09	gene	22526595	22530086	.	+	.	evm.TU.Chr09.2092	sp|Q8VXX4|RFC3_ARATH	82.203	354	1	354	1	354	0	630	100	Replication factor C subunit 3 OS=Arabidopsis thaliana OX=3702 GN=RFC3 PE=2 SV=1
Chr09	gene	22577642	22590313	.	-	.	evm.TU.Chr09.2094	sp|Q9LU44|SF1_ARATH	65.021	729	80	780	38	739	0	832	87	Splicing factor-like protein 1 OS=Arabidopsis thaliana OX=3702 GN=SF1 PE=1 SV=1
Chr09	gene	22742401	22742848	.	-	.	evm.TU.Chr09.228	sp|Q93ZM7|CH60C_ARATH	77.178	574	1	571	1	572	0	894	100	Chaperonin CPN60-like 2, mitochondrial OS=Arabidopsis thaliana OX=3702 GN=At3g13860 PE=1 SV=2
Chr09	gene	22771412	22772833	.	+	.	evm.TU.Chr09.229	sp|Q9LRW1|LBD22_ARATH	74.312	109	14	122	35	143	1.39e-53	177	32	LOB domain-containing protein 22 OS=Arabidopsis thaliana OX=3702 GN=LBD22 PE=2 SV=1
Chr09	gene	22792535	22792969	.	-	.	evm.TU.Chr09.231	sp|O22227|MIZ1_ARATH	42.857	168	86	251	131	297	1.56e-43	149	66	Protein MIZU-KUSSEI 1 OS=Arabidopsis thaliana OX=3702 GN=MIZ1 PE=1 SV=1
Chr09	gene	22965954	22972812	.	+	.	evm.TU.Chr09.405	sp|Q9C7S5|PSYR1_ARATH	42.897	1084	13	978	22	1079	0	733	97	Tyrosine-sulfated glycopeptide receptor 1 OS=Arabidopsis thaliana OX=3702 GN=PSY1R PE=1 SV=1
Chr09	gene	23019235	23023021	.	+	.	evm.TU.Chr09.406	sp|Q9LHE5|TO401_ARATH	71.293	317	1	316	1	309	4.26e-171	477	99	Mitochondrial import receptor subunit TOM40-1 OS=Arabidopsis thaliana OX=3702 GN=TOM40-1 PE=1 SV=3
Chr09	gene	23078659	23080883	.	+	.	evm.TU.Chr09.407	sp|Q9LTB0|EX84B_ARATH	70.784	753	21	770	14	751	0	991	97	Exocyst complex component EXO84B OS=Arabidopsis thaliana OX=3702 GN=EXO84B PE=1 SV=1
Chr09	gene	23099771	23141280	.	-	.	evm.TU.Chr09.408	sp|Q9LIQ7|PP252_ARATH	60.946	571	70	640	63	633	0	752	89	Pentatricopeptide repeat-containing protein At3g24000, mitochondrial OS=Arabidopsis thaliana OX=3702 GN=PCMP-H87 PE=3 SV=1
Chr09	gene	23798268	23801427	.	-	.	evm.TU.Chr09.409	sp|O80668|AVT1A_ARATH	45.25	400	39	416	37	418	1.72e-107	329	80	Amino acid transporter AVT1A OS=Arabidopsis thaliana OX=3702 GN=AVT1A PE=2 SV=2
Chr09	gene	23831388	23848752	.	-	.	evm.TU.Chr09.410	sp|P42764|JIPH_ATRCA	28.272	191	27	208	2	181	1.98e-15	71.2	87	Jasmonate-induced protein homolog OS=Atriplex canescens OX=35922 PE=2 SV=1
Chr09	gene	24079655	24118438	.	+	.	evm.TU.Chr09.411	/	/	/	/	/	/	/	/	/	/	/
Chr09	gene	46759052	46762514	.	-	.	evm.TU.Chr09.412	sp|P42764|JIPH_ATRCA	36.5	200	1	195	1	184	6.33e-30	108	99	Jasmonate-induced protein homolog OS=Atriplex canescens OX=35922 PE=2 SV=1
Chr09	gene	46763244	46763627	.	-	.	evm.TU.Chr09.413	/	/	/	/	/	/	/	/	/	/	/
Chr09	gene	46766652	46804325	.	-	.	evm.TU.Chr09.415	sp|Q9LU39|GLUBP_ARATH	64.855	276	52	321	39	305	1.11e-127	367	83	Glutamyl-tRNA reductase-binding protein, chloroplastic OS=Arabidopsis thaliana OX=3702 GN=GLUTRBP PE=1 SV=1
Chr09	gene	46959772	46970234	.	+	.	evm.TU.Chr09.416	sp|Q9LU40|MSR1_ARATH	55.399	426	2	420	3	422	1.95e-171	486	99	Protein MANNAN SYNTHESIS-RELATED 1 OS=Arabidopsis thaliana OX=3702 GN=MSR1 PE=2 SV=1
Chr09	gene	51526305	51527516	.	+	.	evm.TU.Chr09.417	sp|P60040|RL72_ARATH	82.231	242	1	242	1	242	4.52e-147	410	100	60S ribosomal protein L7-2 OS=Arabidopsis thaliana OX=3702 GN=RPL7B PE=1 SV=1
Chr09	gene	52371464	52374609	.	+	.	evm.TU.Chr09.418	sp|Q2V3L3|YY1_ARATH	65.565	363	8	361	10	371	8.68e-149	426	95	Zinc finger transcription factor YY1 OS=Arabidopsis thaliana OX=3702 GN=YY1 PE=1 SV=1
Chr09	gene	53355334	53360413	.	-	.	evm.TU.Chr09.432	sp|Q9LS46|ALMT9_ARATH	43.154	577	4	526	2	571	6.21e-151	446	95	Aluminum-activated malate transporter 9 OS=Arabidopsis thaliana OX=3702 GN=ALMT9 PE=2 SV=1
Chr09	gene	53916185	53920761	.	+	.	evm.TU.Chr09.434	sp|Q9LS46|ALMT9_ARATH	65.359	459	1	447	1	456	0	620	98	Aluminum-activated malate transporter 9 OS=Arabidopsis thaliana OX=3702 GN=ALMT9 PE=2 SV=1
Chr09	gene	53995488	53996194	.	-	.	evm.TU.Chr09.436	sp|Q5JKW1|KN14C_ORYSJ	55.309	857	4	845	9	856	0	936	83	Kinesin-like protein KIN-14C OS=Oryza sativa subsp. japonica OX=39947 GN=KIN14C PE=2 SV=1
Chr09	gene	61278456	61300185	.	-	.	evm.TU.Chr09.633	sp|Q9LDY5|FK172_ARATH	66.667	195	80	270	55	247	3.02e-91	270	71	Peptidyl-prolyl cis-trans isomerase FKBP17-2, chloroplastic OS=Arabidopsis thaliana OX=3702 GN=FKBP17-2 PE=1 SV=1
Chr09	gene	61391297	61394016	.	-	.	evm.TU.Chr09.634	/	/	/	/	/	/	/	/	/	/	/
Chr09	gene	68810754	68811152	.	+	.	evm.TU.Chr09.635	sp|Q9C9U5|SIS8_ARATH	77.616	344	690	1033	690	1028	0	570	33	Probable serine/threonine-protein kinase SIS8 OS=Arabidopsis thaliana OX=3702 GN=SIS8 PE=1 SV=1
Chr09	gene	68821395	68824799	.	-	.	evm.TU.Chr09.636	sp|Q9SUC9|UGPI7_ARATH	37.37	289	40	325	23	276	1.57e-51	173	80	Uncharacterized GPI-anchored protein At4g28100 OS=Arabidopsis thaliana OX=3702 GN=At4g28100 PE=2 SV=1
Chr09	gene	68915799	68926595	.	-	.	evm.TU.Chr09.690	sp|Q9C518|TCP8_ARATH	86.364	66	1	66	76	141	1.84e-34	127	28	Transcription factor TCP8 OS=Arabidopsis thaliana OX=3702 GN=TCP8 PE=1 SV=1
Chr09	gene	69390009	69398281	.	-	.	evm.TU.Chr09.699	sp|Q9SN78|MYB94_ARATH	47.847	418	1	418	1	333	1.43e-110	328	100	Transcription factor MYB94 OS=Arabidopsis thaliana OX=3702 GN=MYB94 PE=1 SV=1
Chr09	gene	69446238	69446882	.	+	.	evm.TU.Chr09.707	sp|B9G934|C14C3_ORYSJ	34.783	529	13	536	9	510	2.34e-101	315	98	Cytochrome P450 714C3 OS=Oryza sativa subsp. japonica OX=39947 GN=CYP714C3 PE=3 SV=2
Chr09	gene	69483643	69484860	.	+	.	evm.TU.Chr09.712	sp|Q0WUY1|NADKC_ARATH	65.631	483	64	546	59	528	0	610	88	Calmodulin calcium-dependent NAD kinase OS=Arabidopsis thaliana OX=3702 GN=NADKC PE=1 SV=1
Chr09	gene	69485868	69498763	.	-	.	evm.TU.Chr09.713	sp|P26569|H12_ARATH	64.286	84	12	95	49	131	6.21e-27	103	41	Histone H1.2 OS=Arabidopsis thaliana OX=3702 GN=At2g30620 PE=1 SV=1
Chr09	gene	69550535	69557286	.	+	.	evm.TU.Chr09.819	sp|Q6E6S7|AP1_VITVI	60.181	221	21	241	1	213	2.85e-81	245	78	Agamous-like MADS-box protein AP1 OS=Vitis vinifera OX=29760 GN=AP1 PE=2 SV=1
Chr09	gene	69559215	69560090	.	-	.	evm.TU.Chr09.820	sp|Q8LLR2|MADS2_VITVI	68.478	184	1	181	63	244	8.63e-81	239	100	Agamous-like MADS-box protein MADS2 OS=Vitis vinifera OX=29760 GN=MADS2 PE=2 SV=2
Chr09	gene	74926509	74929163	.	+	.	evm.TU.Chr09.90	sp|Q6YTW6|LFR_ORYSJ	62.208	471	22	489	22	457	0	566	95	Armadillo repeat-containing protein LFR OS=Oryza sativa subsp. japonica OX=39947 GN=LFR PE=1 SV=1
Chr09	gene	74959223	74963504	.	+	.	evm.TU.Chr09.978	/	/	/	/	/	/	/	/	/	/	/
Chr09	gene	74982669	74985214	.	-	.	evm.TU.Chr09.979	sp|K4CI52|ABAH2_SOLLC	74.72	447	8	441	33	465	0	686	98	Abscisic acid 8'-hydroxylase CYP707A2 OS=Solanum lycopersicum OX=4081 GN=CYP707A2 PE=2 SV=1
Chr09	gene	75018906	75029474	.	+	.	evm.TU.Chr09.980	sp|Q42290|MPPB_ARATH	77.401	531	1	526	1	531	0	864	100	Probable mitochondrial-processing peptidase subunit beta, mitochondrial OS=Arabidopsis thaliana OX=3702 GN=MPPbeta PE=1 SV=2
Chr09	gene	77441712	77442386	.	-	.	evm.TU.Chr09.993	sp|P50218|IDHC_TOBAC	81.473	448	1	448	1	410	0	759	99	Isocitrate dehydrogenase [NADP] OS=Nicotiana tabacum OX=4097 PE=2 SV=1
Chr09	gene	77478450	77481410	.	+	.	evm.TU.Chr09.994	sp|P31843|RRPO_OENBE	48	100	103	202	5	104	1.73e-27	102	47	RNA-directed DNA polymerase homolog OS=Oenothera berteroana OX=3950 PE=4 SV=1
Chr09	gene	109521043	109522808	.	+	.	evm.TU.Chr09.995	sp|Q9CAK4|ROH1_ARATH	30.679	427	2	397	3	404	2.41e-66	217	98	Protein ROH1 OS=Arabidopsis thaliana OX=3702 GN=ROH1 PE=1 SV=1
Chr09	gene	109539486	109552676	.	-	.	evm.TU.Chr09.996	sp|Q8RWB1|SRL1_ARATH	79.297	256	12	266	1	252	3.46e-146	420	66	Pre-mRNA splicing factor SR-like 1 OS=Arabidopsis thaliana OX=3702 GN=SRL1 PE=1 SV=1
Chr09	gene	109595339	109611962	.	+	.	evm.TU.Chr09.997	/	/	/	/	/	/	/	/	/	/	/
Chr09	gene	109653970	109656390	.	-	.	evm.TU.Chr09.998	sp|Q6NMK1|GXM1_ARATH	68.814	295	1	291	1	282	3.24e-150	422	100	Glucuronoxylan 4-O-methyltransferase 1 OS=Arabidopsis thaliana OX=3702 GN=GXM1 PE=1 SV=1
Chr10	gene	2359684	2364521	.	+	.	evm.TU.Chr10.1010	sp|Q9SS44|TF2B2_ARATH	43.288	365	6	370	3	309	3.18e-85	261	98	Transcription initiation factor IIB-2 OS=Arabidopsis thaliana OX=3702 GN=TFIIB2 PE=2 SV=1
Chr10	gene	2406076	2407362	.	+	.	evm.TU.Chr10.1011	/	/	/	/	/	/	/	/	/	/	/
Chr10	gene	2407746	2408955	.	-	.	evm.TU.Chr10.1012	/	/	/	/	/	/	/	/	/	/	/
Chr10	gene	7114528	7115400	.	-	.	evm.TU.Chr10.1055	sp|Q67XL4|Y3544_ARATH	49.727	183	134	314	128	310	1.99e-49	172	47	Uncharacterized CRM domain-containing protein At3g25440, chloroplastic OS=Arabidopsis thaliana OX=3702 GN=At3g25440 PE=2 SV=1
Chr10	gene	7251064	7254504	.	-	.	evm.TU.Chr10.1056	sp|Q9LY03|IRK_ARATH	35.806	310	96	382	193	499	3.84e-38	147	68	Probable LRR receptor-like serine/threonine-protein kinase IRK OS=Arabidopsis thaliana OX=3702 GN=IRK PE=1 SV=1
Chr10	gene	7301187	7301848	.	+	.	evm.TU.Chr10.1057	sp|Q96288|BBX24_ARATH	59.542	262	1	259	1	248	2.83e-96	282	100	B-box zinc finger protein 24 OS=Arabidopsis thaliana OX=3702 GN=BBX24 PE=1 SV=1
Chr10	gene	7307146	7327271	.	-	.	evm.TU.Chr10.1195	sp|Q9MA32|Y1593_ARATH	31.579	133	211	341	165	288	1.45e-11	64.7	37	B3 domain-containing protein At1g05930 OS=Arabidopsis thaliana OX=3702 GN=At1g05930 PE=2 SV=2
Chr10	gene	36308107	36314509	.	-	.	evm.TU.Chr10.1196	sp|Q1G3B8|Y2272_ARATH	33.333	123	223	340	10	127	8.3e-12	63.5	33	B3 domain-containing protein At2g32645 OS=Arabidopsis thaliana OX=3702 GN=At2g32645 PE=2 SV=2
Chr10	gene	40084494	40087198	.	+	.	evm.TU.Chr10.1281	sp|Q9FIT2|NLTPE_ARATH	42.727	110	17	126	8	117	2.2e-31	108	87	Putative non-specific lipid-transfer protein 14 OS=Arabidopsis thaliana OX=3702 GN=LTP14 PE=3 SV=2
Chr10	gene	40124958	40140212	.	-	.	evm.TU.Chr10.1287	sp|P25269|TRBP2_ARATH	67.347	392	74	462	81	472	0	572	81	Tryptophan synthase beta chain 2, chloroplastic OS=Arabidopsis thaliana OX=3702 GN=TSB2 PE=1 SV=2
Chr10	gene	40178169	40178648	.	+	.	evm.TU.Chr10.1481	/	/	/	/	/	/	/	/	/	/	/
Chr10	gene	43501866	43514943	.	+	.	evm.TU.Chr10.1482	sp|Q8W034|RNP1_ARATH	57.658	444	1	441	1	411	1.41e-118	352	99	Heterogeneous nuclear ribonucleoprotein 1 OS=Arabidopsis thaliana OX=3702 GN=RNP1 PE=1 SV=1
Chr10	gene	43515192	43516451	.	-	.	evm.TU.Chr10.1486	sp|Q8RX56|UNC13_ARATH	29.73	888	182	1040	260	1098	2.68e-111	371	82	Protein unc-13 homolog OS=Arabidopsis thaliana OX=3702 GN=PATROL1 PE=2 SV=1
Chr10	gene	43517439	43519042	.	-	.	evm.TU.Chr10.1489	sp|Q4FE47|XB35_ARATH	51.54	487	1	477	1	462	2.64e-163	469	100	Putative E3 ubiquitin-protein ligase XBAT35 OS=Arabidopsis thaliana OX=3702 GN=XBAT35 PE=2 SV=1
Chr10	gene	54697755	54698816	.	+	.	evm.TU.Chr10.1490	/	/	/	/	/	/	/	/	/	/	/
Chr10	gene	54717351	54718412	.	+	.	evm.TU.Chr10.1491	sp|Q66GN3|NPGR2_ARATH	53.125	736	27	747	16	739	0	690	97	Protein NPGR2 OS=Arabidopsis thaliana OX=3702 GN=NPGR2 PE=1 SV=1
Chr10	gene	60529534	60530029	.	+	.	evm.TU.Chr10.1493	/	/	/	/	/	/	/	/	/	/	/
Chr10	gene	61090678	61093921	.	-	.	evm.TU.Chr10.1494	sp|B9HSR7|CYNS_POPTR	78.981	157	37	193	2	158	7.92e-94	270	79	Cyanate hydratase OS=Populus trichocarpa OX=3694 GN=CYN PE=3 SV=1
Chr10	gene	86294419	86295359	.	-	.	evm.TU.Chr10.1495	sp|O80386|CIP7_ARATH	32.456	684	1	661	1	624	3.63e-68	250	52	COP1-interacting protein 7 OS=Arabidopsis thaliana OX=3702 GN=CIP7 PE=1 SV=1
Chr10	gene	86352184	86355416	.	+	.	evm.TU.Chr10.1496	/	/	/	/	/	/	/	/	/	/	/
Chr10	gene	86751825	86755896	.	+	.	evm.TU.Chr10.1517	/	/	/	/	/	/	/	/	/	/	/
Chr10	gene	86922222	86952386	.	-	.	evm.TU.Chr10.1518	sp|Q9LTS6|RS16B_ARATH	86.667	60	5	64	1	60	5.88e-34	115	44	30S ribosomal protein S16-2, chloroplastic/mitochondrial OS=Arabidopsis thaliana OX=3702 GN=RPS16-2 PE=1 SV=1
Chr10	gene	87007475	87007969	.	-	.	evm.TU.Chr10.1567	/	/	/	/	/	/	/	/	/	/	/
Chr10	gene	87135825	87141632	.	-	.	evm.TU.Chr10.1568	sp|Q9MBA2|MIND1_ARATH	89.796	294	9	302	33	326	0	517	97	Septum site-determining protein minD homolog, chloroplastic OS=Arabidopsis thaliana OX=3702 GN=MIND1 PE=1 SV=1
Chr10	gene	87397117	87397593	.	-	.	evm.TU.Chr10.1570	sp|Q93VG8|PPDEX_ARATH	35	140	3	141	28	152	5.37e-21	88.2	57	DeSI-like protein At4g17486 OS=Arabidopsis thaliana OX=3702 GN=At4g17486 PE=2 SV=1
Chr10	gene	87428875	87469876	.	-	.	evm.TU.Chr10.1571	sp|Q9FLW0|Y5241_ARATH	51.829	820	13	766	13	824	0	758	98	Probable receptor-like protein kinase At5g24010 OS=Arabidopsis thaliana OX=3702 GN=At5g24010 PE=1 SV=1
Chr10	gene	87684202	87737227	.	+	.	evm.TU.Chr10.1915	sp|Q9LXR9|PGPP1_ARATH	50	324	17	333	21	335	1.64e-98	296	86	Phosphatidylglycerophosphate phosphatase 1, chloroplastic/mitochondrial OS=Arabidopsis thaliana OX=3702 GN=PGPP1 PE=1 SV=1
Chr10	gene	87785551	87785949	.	+	.	evm.TU.Chr10.1916	sp|P52835|F3ST_FLABI	47.468	158	4	161	154	311	2.6e-52	168	98	Flavonol 3-sulfotransferase OS=Flaveria bidentis OX=4224 PE=2 SV=1
Chr10	gene	91115454	91117798	.	-	.	evm.TU.Chr10.1917	/	/	/	/	/	/	/	/	/	/	/
Chr10	gene	91158819	91161366	.	+	.	evm.TU.Chr10.1918	sp|Q9SYH1|RSH3C_ARATH	31.403	449	137	584	207	541	2.48e-44	171	51	Probable GTP diphosphokinase RSH3, chloroplastic OS=Arabidopsis thaliana OX=3702 GN=RSH3 PE=2 SV=1
Chr10	gene	93602265	93617567	.	+	.	evm.TU.Chr10.1920	sp|Q06396|ARF1_ORYSJ	62.319	138	1	138	1	138	7.16e-63	192	74	ADP-ribosylation factor 1 OS=Oryza sativa subsp. japonica OX=39947 GN=Os01g0813400 PE=2 SV=3
Chr10	gene	93674670	93675683	.	-	.	evm.TU.Chr10.1921	sp|Q9LFJ8|U78D2_ARATH	51.193	461	8	466	9	457	1.78e-168	482	98	Flavonol 3-O-glucosyltransferase OS=Arabidopsis thaliana OX=3702 GN=UGT78D2 PE=1 SV=1
Chr10	gene	93772712	93785267	.	-	.	evm.TU.Chr10.218	/	/	/	/	/	/	/	/	/	/	/
Chr10	gene	93836514	93838982	.	-	.	evm.TU.Chr10.222	sp|Q8RX71|BAG4_ARATH	45.089	224	38	261	47	269	5.12e-58	186	86	BAG family molecular chaperone regulator 4 OS=Arabidopsis thaliana OX=3702 GN=BAG4 PE=1 SV=1
Chr10	gene	106536323	106537624	.	-	.	evm.TU.Chr10.223	sp|Q9SG96|ATL72_ARATH	35.659	129	43	170	33	156	3.76e-20	82.8	74	RING-H2 finger protein ATL72 OS=Arabidopsis thaliana OX=3702 GN=ATL72 PE=2 SV=1
Chr10	gene	106586840	106587325	.	-	.	evm.TU.Chr10.224	/	/	/	/	/	/	/	/	/	/	/
Chr10	gene	106589820	106593909	.	+	.	evm.TU.Chr10.59	sp|Q93VR9|SEH1_ARATH	63.889	324	1	324	1	324	1.02e-156	441	99	Protein SEH1 OS=Arabidopsis thaliana OX=3702 GN=SEH1 PE=1 SV=1
Chr10	gene	106595617	106618021	.	-	.	evm.TU.Chr10.60	/	/	/	/	/	/	/	/	/	/	/
Chr10	gene	106668538	106686085	.	-	.	evm.TU.Chr10.61	sp|Q8H0Y8|WRK41_ARATH	42.786	201	6	190	4	201	3.94e-45	156	55	Probable WRKY transcription factor 41 OS=Arabidopsis thaliana OX=3702 GN=WRKY41 PE=1 SV=2
Chr10	gene	106709634	106711555	.	+	.	evm.TU.Chr10.953	sp|P42698|DR111_ARATH	64.838	401	1	389	1	387	2.86e-164	465	100	DNA-damage-repair/toleration protein DRT111, chloroplastic OS=Arabidopsis thaliana OX=3702 GN=DRT111 PE=1 SV=2
Chr11	gene	1630391	1631376	.	+	.	evm.TU.Chr11.1011	sp|G9LZD7|XIAO_ORYSJ	32.877	292	89	355	340	631	3.41e-32	130	61	Probable inactive leucine-rich repeat receptor kinase XIAO OS=Oryza sativa subsp. japonica OX=39947 GN=XIAO PE=2 SV=1
Chr11	gene	1714799	1723776	.	+	.	evm.TU.Chr11.1012	sp|P23706|DEFA_ANTMA	58.621	232	1	229	1	227	1.15e-91	268	100	Floral homeotic protein DEFICIENS OS=Antirrhinum majus OX=4151 GN=DEFA PE=1 SV=1
Chr11	gene	1808076	1823232	.	+	.	evm.TU.Chr11.1015	/	/	/	/	/	/	/	/	/	/	/
Chr11	gene	1866548	1869772	.	+	.	evm.TU.Chr11.1016	/	/	/	/	/	/	/	/	/	/	/
Chr11	gene	1870087	1871922	.	-	.	evm.TU.Chr11.1037	sp|Q9SCS2|CAMK5_ARATH	76.384	614	1	606	1	601	0	965	100	CDPK-related kinase 5 OS=Arabidopsis thaliana OX=3702 GN=CRK5 PE=2 SV=1
Chr11	gene	1906277	1919411	.	-	.	evm.TU.Chr11.1038	sp|Q338N2|C3H62_ORYSJ	46.729	214	81	292	99	307	1.04e-53	193	40	Zinc finger CCCH domain-containing protein 62 OS=Oryza sativa subsp. japonica OX=39947 GN=Os10g0391300 PE=4 SV=2
Chr11	gene	1949349	1963186	.	-	.	evm.TU.Chr11.1079	/	/	/	/	/	/	/	/	/	/	/
Chr11	gene	2073232	2081449	.	+	.	evm.TU.Chr11.1080	sp|Q84WV8|NPRT2_ARATH	79.501	561	1	561	1	557	0	929	100	Nicotinate phosphoribosyltransferase 2 OS=Arabidopsis thaliana OX=3702 GN=NAPRT2 PE=2 SV=1
Chr11	gene	2089440	2094107	.	-	.	evm.TU.Chr11.1081	sp|Q9LYC7|OTU5_ARATH	65.35	329	4	322	7	327	1.07e-133	383	99	OVARIAN TUMOR DOMAIN-containing deubiquitinating enzyme 5 OS=Arabidopsis thaliana OX=3702 GN=OTU5 PE=2 SV=1
Chr11	gene	8507058	8507719	.	-	.	evm.TU.Chr11.1082	sp|A0A0S2UWA5|CAMT3_PETHY	85.714	252	1	252	1	248	8.93e-164	453	100	Caffeoyl-CoA O-methyltransferase 3 OS=Petunia hybrida OX=4102 GN=CCOAOMT3 PE=1 SV=1
Chr11	gene	8556909	8560061	.	-	.	evm.TU.Chr11.1113	sp|Q9SD53|Y3720_ARATH	25.305	328	1	287	112	409	1.08e-14	73.9	100	UPF0481 protein At3g47200 OS=Arabidopsis thaliana OX=3702 GN=At3g47200 PE=2 SV=1
Chr11	gene	8601656	8632754	.	+	.	evm.TU.Chr11.1114	sp|Q9SD53|Y3720_ARATH	29.545	440	50	457	40	463	3.33e-45	164	89	UPF0481 protein At3g47200 OS=Arabidopsis thaliana OX=3702 GN=At3g47200 PE=2 SV=1
Chr11	gene	10294228	10307818	.	+	.	evm.TU.Chr11.1115	/	/	/	/	/	/	/	/	/	/	/
Chr11	gene	10306332	10307721	.	-	.	evm.TU.Chr11.1116	sp|Q9SD53|Y3720_ARATH	30.482	456	116	556	43	458	9.43e-56	195	79	UPF0481 protein At3g47200 OS=Arabidopsis thaliana OX=3702 GN=At3g47200 PE=2 SV=1
Chr11	gene	10331479	10331844	.	+	.	evm.TU.Chr11.1117	/	/	/	/	/	/	/	/	/	/	/
Chr11	gene	10345751	10354468	.	-	.	evm.TU.Chr11.1118	/	/	/	/	/	/	/	/	/	/	/
Chr11	gene	10419520	10436296	.	-	.	evm.TU.Chr11.1119	sp|Q9SD53|Y3720_ARATH	36.765	136	149	282	63	191	9.13e-16	77	47	UPF0481 protein At3g47200 OS=Arabidopsis thaliana OX=3702 GN=At3g47200 PE=2 SV=1
Chr11	gene	17698798	17699993	.	+	.	evm.TU.Chr11.1124	sp|Q9FE83|SKIP2_ARATH	59.879	496	56	544	38	525	0	563	89	F-box protein SKIP2 OS=Arabidopsis thaliana OX=3702 GN=SKIP2 PE=1 SV=1
Chr11	gene	24680622	24684051	.	-	.	evm.TU.Chr11.1125	sp|P36397|ARF1_ARATH	83.889	180	1	180	1	180	3.6e-116	327	100	ADP-ribosylation factor 1 OS=Arabidopsis thaliana OX=3702 GN=ARF1 PE=1 SV=2
Chr11	gene	24767504	24769067	.	+	.	evm.TU.Chr11.1126	sp|Q9FGQ6|EB1C_ARATH	64.516	341	1	325	1	329	2.45e-152	430	100	Microtubule-associated protein RP/EB family member 1C OS=Arabidopsis thaliana OX=3702 GN=EB1C PE=1 SV=1
Chr11	gene	29066848	29122349	.	-	.	evm.TU.Chr11.1249	sp|P48484|PP14_ARATH	64.828	290	1	290	14	300	2.19e-138	394	97	Serine/threonine-protein phosphatase PP1 isozyme 4 OS=Arabidopsis thaliana OX=3702 GN=TOPP4 PE=1 SV=1
Chr11	gene	29483247	29549644	.	+	.	evm.TU.Chr11.1250	sp|Q9SW44|RH16_ARATH	68.366	569	22	583	46	613	0	741	95	DEAD-box ATP-dependent RNA helicase 16 OS=Arabidopsis thaliana OX=3702 GN=RH16 PE=2 SV=1
Chr11	gene	29629730	29642250	.	+	.	evm.TU.Chr11.1358	/	/	/	/	/	/	/	/	/	/	/
Chr11	gene	29767632	29772573	.	-	.	evm.TU.Chr11.1359	sp|Q9SV84|NIP51_ARATH	74.643	280	25	302	29	304	3.48e-147	415	92	Probable aquaporin NIP5-1 OS=Arabidopsis thaliana OX=3702 GN=NIP5-1 PE=2 SV=1
Chr11	gene	30123272	30147933	.	+	.	evm.TU.Chr11.1828	sp|Q9FE59|SUC4_ARATH	67.245	519	25	540	4	508	0	689	95	Sucrose transport protein SUC4 OS=Arabidopsis thaliana OX=3702 GN=SUC4 PE=1 SV=2
Chr11	gene	63510706	63511284	.	+	.	evm.TU.Chr11.1829	sp|Q9SLV0|DTX48_ARATH	72.878	483	9	488	51	525	0	672	87	Protein DETOXIFICATION 48 OS=Arabidopsis thaliana OX=3702 GN=DTX48 PE=2 SV=1
Chr11	gene	63556142	63571215	.	-	.	evm.TU.Chr11.208	/	/	/	/	/	/	/	/	/	/	/
Chr11	gene	63759444	63779520	.	+	.	evm.TU.Chr11.209	sp|Q9ZUM0|C3H17_ARATH	41.06	604	11	594	2	551	8.94e-104	332	79	Zinc finger CCCH domain-containing protein 17 OS=Arabidopsis thaliana OX=3702 GN=At2g02160 PE=1 SV=1
Chr11	gene	67970578	67973406	.	-	.	evm.TU.Chr11.210	sp|F4INY4|HVT1_ARATH	57.056	1148	1	1113	1	1130	0	1300	90	DExH-box ATP-dependent RNA helicase DExH6 OS=Arabidopsis thaliana OX=3702 GN=HVT1 PE=2 SV=1
Chr11	gene	67995034	67995498	.	+	.	evm.TU.Chr11.257	sp|O82462|SYEC_ARATH	72.552	725	1	724	1	716	0	1126	99	Glutamate--tRNA ligase, cytoplasmic OS=Arabidopsis thaliana OX=3702 GN=At5g26710 PE=1 SV=1
Chr11	gene	68059335	68060939	.	+	.	evm.TU.Chr11.258	sp|Q9M263|GL24_ARATH	70.283	212	13	224	8	219	4.13e-111	317	95	Germin-like protein subfamily 2 member 4 OS=Arabidopsis thaliana OX=3702 GN=GLP10 PE=2 SV=1
Chr11	gene	69587344	69594409	.	-	.	evm.TU.Chr11.259	/	/	/	/	/	/	/	/	/	/	/
Chr11	gene	69610536	69610865	.	+	.	evm.TU.Chr11.260	sp|C6TEX6|FEN1_SOYBN	80.223	359	1	359	1	359	0	602	87	Flap endonuclease 1 OS=Glycine max OX=3847 GN=FEN1 PE=2 SV=1
Chr11	gene	69663058	69668758	.	-	.	evm.TU.Chr11.261	sp|Q3B724|CALS5_ARATH	79.594	1921	2	1917	4	1923	0	3226	99	Callose synthase 5 OS=Arabidopsis thaliana OX=3702 GN=CALS5 PE=1 SV=1
Chr11	gene	72098513	72099835	.	-	.	evm.TU.Chr11.35	sp|Q9XI31|GLYI4_ARATH	66.423	137	36	169	9	143	1.61e-61	189	63	Glyoxylase I 4 OS=Arabidopsis thaliana OX=3702 GN=GLYI4 PE=2 SV=1
Chr11	gene	72106342	72109333	.	-	.	evm.TU.Chr11.36	sp|Q9FT54|GTE6_ARATH	36.458	96	233	326	101	196	1.06e-14	76.3	15	Transcription factor GTE6 OS=Arabidopsis thaliana OX=3702 GN=GTE6 PE=2 SV=1
Chr11	gene	72217154	72218188	.	-	.	evm.TU.Chr11.38	sp|Q8H0T9|KTN84_ARATH	26.642	274	81	342	4	254	3.57e-14	77	29	Katanin p80 WD40 repeat-containing subunit B1 homolog KTN80.4 OS=Arabidopsis thaliana OX=3702 GN=KTN80.4 PE=1 SV=3
Chr11	gene	72221167	72251323	.	-	.	evm.TU.Chr11.39	/	/	/	/	/	/	/	/	/	/	/
Chr11	gene	73527264	73534225	.	+	.	evm.TU.Chr11.397	sp|Q5HZ54|CFL1_ARATH	41.423	239	1	239	1	182	1.48e-45	151	95	Protein CURLY FLAG LEAF 1 OS=Arabidopsis thaliana OX=3702 GN=CFL1 PE=1 SV=1
Chr11	gene	73537563	73548291	.	+	.	evm.TU.Chr11.40	sp|O04486|RAA2A_ARATH	87.097	217	1	215	1	217	1.29e-138	386	100	Ras-related protein RABA2a OS=Arabidopsis thaliana OX=3702 GN=RABA2A PE=2 SV=1
Chr11	gene	76273279	76274103	.	+	.	evm.TU.Chr11.41	sp|Q02028|HSP7S_PEA	88.028	710	1	706	1	706	0	1230	100	Stromal 70 kDa heat shock-related protein, chloroplastic OS=Pisum sativum OX=3888 GN=HSP70 PE=2 SV=1
Chr11	gene	76334463	76357303	.	-	.	evm.TU.Chr11.42	sp|Q39019|KSG10_ARATH	82.742	423	1	422	1	421	0	744	100	Shaggy-related protein kinase kappa OS=Arabidopsis thaliana OX=3702 GN=ASK10 PE=2 SV=2
Chr11	gene	76397202	76414450	.	+	.	evm.TU.Chr11.43	sp|Q9ZT92|AK10B_ARATH	31.95	241	261	498	206	444	4.27e-35	140	36	RNA demethylase ALKBH10B OS=Arabidopsis thaliana OX=3702 GN=ALKBH10B PE=1 SV=1
Chr11	gene	76489568	76492280	.	+	.	evm.TU.Chr11.44	sp|Q38909|XTH28_ARATH	59.497	358	12	365	7	323	1.58e-148	422	95	Probable xyloglucan endotransglucosylase/hydrolase protein 28 OS=Arabidopsis thaliana OX=3702 GN=XTH28 PE=2 SV=1
Chr11	gene	78037152	78038139	.	+	.	evm.TU.Chr11.480	sp|Q6DBG8|ARAD1_ARATH	40.722	388	55	437	60	423	1.04e-87	275	86	Probable arabinosyltransferase ARAD1 OS=Arabidopsis thaliana OX=3702 GN=ARAD1 PE=1 SV=1
Chr11	gene	78064018	78065391	.	-	.	evm.TU.Chr11.481	sp|Q94A64|FB251_ARATH	22.414	406	10	389	29	398	1.1e-10	63.2	96	F-box protein At5g03970 OS=Arabidopsis thaliana OX=3702 GN=At5g03970 PE=2 SV=1
Chr11	gene	78109254	78109675	.	+	.	evm.TU.Chr11.535	sp|Q8RY46|AB26B_ARATH	71.237	671	30	700	33	697	0	989	95	ABC transporter B family member 26, chloroplastic OS=Arabidopsis thaliana OX=3702 GN=ABCB26 PE=1 SV=1
Chr11	gene	78110170	78112395	.	+	.	evm.TU.Chr11.536	sp|O23240|D2HDH_ARATH	74.689	482	89	569	74	554	0	748	84	D-2-hydroxyglutarate dehydrogenase, mitochondrial OS=Arabidopsis thaliana OX=3702 GN=D2HGDH PE=1 SV=3
Chr11	gene	78116288	78116671	.	-	.	evm.TU.Chr11.537	/	/	/	/	/	/	/	/	/	/	/
Chr11	gene	78118597	78128435	.	+	.	evm.TU.Chr11.538	sp|Q8VYV9|APF1_ARATH	50.932	483	44	517	38	513	1.42e-158	461	90	Aspartyl protease family protein 1 OS=Arabidopsis thaliana OX=3702 GN=APF1 PE=2 SV=1
Chr11	gene	78146001	78146864	.	+	.	evm.TU.Chr11.539	/	/	/	/	/	/	/	/	/	/	/
Chr11	gene	78266746	78269214	.	-	.	evm.TU.Chr11.867	/	/	/	/	/	/	/	/	/	/	/
Chr11	gene	78329920	78331646	.	-	.	evm.TU.Chr11.868	sp|Q8VZG7|TSN1_ARATH	69.609	997	3	990	2	991	0	1383	99	Ribonuclease TUDOR 1 OS=Arabidopsis thaliana OX=3702 GN=TSN1 PE=1 SV=1
Chr11	gene	78333842	78343917	.	-	.	evm.TU.Chr11.869	sp|Q9FHN8|KN14E_ARATH	74.125	1229	34	1260	33	1257	0	1860	97	Kinesin-like protein KIN-14E OS=Arabidopsis thaliana OX=3702 GN=KIN14E PE=1 SV=1
Chr11	gene	84747287	84748408	.	+	.	evm.TU.Chr11.933	/	/	/	/	/	/	/	/	/	/	/
Chr11	gene	84789634	84803575	.	+	.	evm.TU.Chr11.934	sp|Q9S7T8|SPZX_ARATH	44.882	127	28	154	4	130	1.1e-28	108	82	Serpin-ZX OS=Arabidopsis thaliana OX=3702 GN=At1g47710 PE=1 SV=1
Chr11	gene	90546521	90546901	.	+	.	evm.TU.Chr11.935	/	/	/	/	/	/	/	/	/	/	/
Chr11	gene	90671914	90679471	.	+	.	evm.TU.Chr11.953	sp|Q9FWR5|GCA1_ARATH	79.336	271	1	267	1	271	1.54e-163	454	99	Gamma carbonic anhydrase 1, mitochondrial OS=Arabidopsis thaliana OX=3702 GN=GAMMACA1 PE=1 SV=1
Chr11	gene	109309066	109338390	.	+	.	evm.TU.Chr11.954	/	/	/	/	/	/	/	/	/	/	/
Chr11	gene	109348692	109351365	.	+	.	evm.TU.Chr11.955	sp|Q9LFF9|IPYR4_ARATH	81.69	213	31	243	6	216	3.15e-130	366	88	Soluble inorganic pyrophosphatase 4 OS=Arabidopsis thaliana OX=3702 GN=PPA4 PE=1 SV=1
Chr12	gene	7446148	7447936	.	-	.	evm.TU.Chr12.1004	sp|Q9XH43|CET2_TOBAC	74.713	174	2	174	3	175	6.92e-97	278	99	CEN-like protein 2 OS=Nicotiana tabacum OX=4097 GN=CET2 PE=2 SV=1
Chr12	gene	8741205	8742080	.	+	.	evm.TU.Chr12.1181	sp|F4I2H2|CHR9_ARATH	63.818	901	3	896	4	862	0	1128	99	Switch 2 OS=Arabidopsis thaliana OX=3702 GN=SWI2 PE=3 SV=1
Chr12	gene	8875324	8896370	.	+	.	evm.TU.Chr12.1182	sp|O49447|ADT3_ARATH	81.152	382	3	382	2	379	0	599	99	ADP,ATP carrier protein 3, mitochondrial OS=Arabidopsis thaliana OX=3702 GN=AAC3 PE=1 SV=1
Chr12	gene	8970406	8975352	.	+	.	evm.TU.Chr12.1183	sp|Q500V2|FLY2_ARATH	75.592	549	27	574	17	559	0	863	95	Transmembrane E3 ubiquitin-protein ligase FLY2 OS=Arabidopsis thaliana OX=3702 GN=FLY2 PE=2 SV=1
Chr12	gene	8975386	8977131	.	-	.	evm.TU.Chr12.1184	sp|Q9FN30|TAT2_ARATH	59.848	396	28	420	12	406	2.22e-173	491	93	Probable aminotransferase TAT2 OS=Arabidopsis thaliana OX=3702 GN=At5g53970 PE=2 SV=1
Chr12	gene	11750405	11751687	.	-	.	evm.TU.Chr12.1419	sp|Q8L539|5FCL_ARATH	49.818	275	30	298	1	267	2.05e-80	245	85	5-formyltetrahydrofolate cyclo-ligase, mitochondrial OS=Arabidopsis thaliana OX=3702 GN=5FCL PE=1 SV=1
Chr12	gene	11769220	11770523	.	-	.	evm.TU.Chr12.1420	sp|Q9SQ64|COR2_PAPSO	59.621	317	80	396	6	321	1.81e-138	398	80	Non-functional NADPH-dependent codeinone reductase 2 OS=Papaver somniferum OX=3469 GN=COR2 PE=1 SV=1
Chr12	gene	11796890	11798116	.	-	.	evm.TU.Chr12.1422	sp|Q9FI56|CLPC1_ARATH	91.086	875	1	875	49	921	0	1581	99	Chaperone protein ClpC1, chloroplastic OS=Arabidopsis thaliana OX=3702 GN=CLPC1 PE=1 SV=1
Chr12	gene	11851930	11865286	.	+	.	evm.TU.Chr12.1493	sp|Q9ZPQ5|SOT13_ARATH	48.512	336	8	343	2	322	3.47e-111	326	98	Cytosolic sulfotransferase 13 OS=Arabidopsis thaliana OX=3702 GN=SOT13 PE=3 SV=1
Chr12	gene	12008758	12011755	.	-	.	evm.TU.Chr12.1494	/	/	/	/	/	/	/	/	/	/	/
Chr12	gene	12309194	12311297	.	-	.	evm.TU.Chr12.1549	sp|Q9LMG7|PPA2_ARATH	63.664	666	11	668	5	655	0	874	98	Probable inactive purple acid phosphatase 2 OS=Arabidopsis thaliana OX=3702 GN=PAP2 PE=2 SV=1
Chr12	gene	12324307	12325053	.	+	.	evm.TU.Chr12.187	sp|Q9FGB0|BH145_ARATH	27.389	314	123	416	40	308	7.67e-17	81.3	65	Transcription factor bHLH145 OS=Arabidopsis thaliana OX=3702 GN=BHLH145 PE=1 SV=1
Chr12	gene	12326586	12366715	.	-	.	evm.TU.Chr12.211	sp|Q9FVC1|SVP_ARATH	45.455	132	1	123	111	236	9.5e-23	89.4	98	MADS-box protein SVP OS=Arabidopsis thaliana OX=3702 GN=SVP PE=1 SV=1
Chr12	gene	12417350	12419384	.	-	.	evm.TU.Chr12.212	sp|Q8L7S0|ULP2B_ARATH	51.233	527	176	695	225	729	4.08e-151	482	38	Probable ubiquitin-like-specific protease 2B OS=Arabidopsis thaliana OX=3702 GN=ULP2B PE=1 SV=3
Chr12	gene	12486833	12489588	.	-	.	evm.TU.Chr12.213	sp|Q9C521|UGAL1_ARATH	85.088	342	1	341	1	336	0	593	100	UDP-galactose transporter 1 OS=Arabidopsis thaliana OX=3702 GN=UDP-GALT1 PE=2 SV=1
Chr12	gene	23766404	23770526	.	-	.	evm.TU.Chr12.214	/	/	/	/	/	/	/	/	/	/	/
Chr12	gene	23923600	23936826	.	-	.	evm.TU.Chr12.307	/	/	/	/	/	/	/	/	/	/	/
Chr12	gene	24094669	24100617	.	-	.	evm.TU.Chr12.308	/	/	/	/	/	/	/	/	/	/	/
Chr12	gene	24131035	24133536	.	-	.	evm.TU.Chr12.309	/	/	/	/	/	/	/	/	/	/	/
Chr12	gene	24154279	24154692	.	-	.	evm.TU.Chr12.310	sp|Q8S8S2|LPCT2_ARATH	61.455	550	1	549	1	536	0	700	98	Lysophospholipid acyltransferase LPEAT2 OS=Arabidopsis thaliana OX=3702 GN=LPEAT2 PE=1 SV=1
Chr12	gene	24189643	24192737	.	-	.	evm.TU.Chr12.313	sp|Q9FLH8|SCRK7_ARATH	78.182	275	4	278	20	294	5.98e-159	448	82	Probable fructokinase-7 OS=Arabidopsis thaliana OX=3702 GN=At5g51830 PE=1 SV=1
Chr12	gene	24247083	24251095	.	+	.	evm.TU.Chr12.322	sp|Q9LE33|HPR3_ARATH	55.521	317	16	331	7	321	2.47e-119	347	95	Glyoxylate/hydroxypyruvate reductase HPR3 OS=Arabidopsis thaliana OX=3702 GN=HPR3 PE=1 SV=1
Chr12	gene	24252601	24254106	.	-	.	evm.TU.Chr12.323	/	/	/	/	/	/	/	/	/	/	/
Chr12	gene	24282132	24284053	.	-	.	evm.TU.Chr12.324	sp|O64642|URT1_ARATH	68.271	457	279	730	302	755	0	629	62	UTP:RNA uridylyltransferase 1 OS=Arabidopsis thaliana OX=3702 GN=URT1 PE=1 SV=2
Chr12	gene	24304148	24304534	.	+	.	evm.TU.Chr12.325	sp|O64640|CXE8_ARATH	55.692	325	2	321	9	318	9.64e-125	361	95	Probable carboxylesterase 8 OS=Arabidopsis thaliana OX=3702 GN=CXE8 PE=2 SV=1
Chr12	gene	24317542	24328408	.	-	.	evm.TU.Chr12.326	sp|O64639|Y2559_ARATH	53.159	728	1	670	1	683	0	634	96	Receptor-like serine/threonine-protein kinase At2g45590 OS=Arabidopsis thaliana OX=3702 GN=At2g45590 PE=2 SV=1
Chr12	gene	33405098	33405584	.	-	.	evm.TU.Chr12.624	sp|Q03411|SUT_SPIOL	71.869	519	3	517	11	525	0	719	99	Sucrose transport protein OS=Spinacia oleracea OX=3562 PE=2 SV=1
Chr12	gene	33408974	33418883	.	+	.	evm.TU.Chr12.625	sp|Q9XID5|PSI1_ARATH	69.688	673	1	661	1	656	0	907	100	Protein PSK SIMULATOR 1 OS=Arabidopsis thaliana OX=3702 GN=PSI1 PE=1 SV=2
Chr12	gene	34001987	34003018	.	+	.	evm.TU.Chr12.628	sp|Q9LE20|DTX54_ARATH	72.314	484	2	476	4	487	0	688	89	Protein DETOXIFICATION 54 OS=Arabidopsis thaliana OX=3702 GN=DTX54 PE=2 SV=1
Chr12	gene	34985279	34986907	.	+	.	evm.TU.Chr12.629	sp|Q9XID3|Y1343_ARATH	59.902	813	23	828	27	821	0	967	97	G-type lectin S-receptor-like serine/threonine-protein kinase At1g34300 OS=Arabidopsis thaliana OX=3702 GN=At1g34300 PE=1 SV=1
Chr12	gene	35075543	35080370	.	-	.	evm.TU.Chr12.630	/	/	/	/	/	/	/	/	/	/	/
Chr12	gene	43286371	43288326	.	-	.	evm.TU.Chr12.631	sp|Q9XID3|Y1343_ARATH	53.631	716	65	754	118	817	0	729	90	G-type lectin S-receptor-like serine/threonine-protein kinase At1g34300 OS=Arabidopsis thaliana OX=3702 GN=At1g34300 PE=1 SV=1
Chr12	gene	56598683	56618438	.	-	.	evm.TU.Chr12.634	sp|O64477|Y2913_ARATH	52.876	817	18	809	2	795	0	813	95	G-type lectin S-receptor-like serine/threonine-protein kinase At2g19130 OS=Arabidopsis thaliana OX=3702 GN=At2g19130 PE=2 SV=1
Chr12	gene	56682510	56687087	.	-	.	evm.TU.Chr12.635	sp|Q9FNP2|GDL75_ARATH	40.51	353	14	355	40	385	1.1e-75	238	96	GDSL esterase/lipase At5g08460 OS=Arabidopsis thaliana OX=3702 GN=At5g08460 PE=2 SV=1
Chr12	gene	56775812	56802465	.	+	.	evm.TU.Chr12.636	sp|Q9FNP2|GDL75_ARATH	39.181	342	42	373	49	385	3.15e-74	235	89	GDSL esterase/lipase At5g08460 OS=Arabidopsis thaliana OX=3702 GN=At5g08460 PE=2 SV=1
Chr12	gene	56848812	56866558	.	+	.	evm.TU.Chr12.637	/	/	/	/	/	/	/	/	/	/	/
Chr12	gene	80388633	80393178	.	+	.	evm.TU.Chr12.638	sp|Q9XID0|FAB1D_ARATH	52.156	487	1254	1727	1012	1451	3.62e-144	484	27	Putative 1-phosphatidylinositol-3-phosphate 5-kinase FAB1D OS=Arabidopsis thaliana OX=3702 GN=FAB1D PE=3 SV=1
Chr12	gene	80392956	80395423	.	-	.	evm.TU.Chr12.830	sp|Q9ZUZ3|SAU32_ARATH	58.621	116	1	116	1	97	1.84e-42	135	98	Auxin-responsive protein SAUR32 OS=Arabidopsis thaliana OX=3702 GN=SAUR32 PE=2 SV=1
Chr12	gene	80468611	80474163	.	+	.	evm.TU.Chr12.831	/	/	/	/	/	/	/	/	/	/	/
Chr12	gene	87140582	87141613	.	+	.	evm.TU.Chr12.834	sp|Q9ZNR0|C78A6_ARATH	60.736	326	11	334	9	325	2.19e-128	377	94	Cytochrome P450 78A6 OS=Arabidopsis thaliana OX=3702 GN=CYP78A6 PE=2 SV=1
Chr12	gene	87262315	87263624	.	-	.	evm.TU.Chr12.858	sp|A0A4D6Q411|MYB1_CROXC	74.138	116	1	116	1	116	4.3e-63	197	47	Transcription factor MYB1 OS=Crocosmia x crocosmiiflora OX=1053288 GN=MYB1 PE=2 SV=1
Chr12	gene	90776522	90780649	.	-	.	evm.TU.Chr12.859	sp|Q67XD9|CINV2_ARATH	73.144	458	195	651	91	546	0	749	60	Alkaline/neutral invertase CINV2 OS=Arabidopsis thaliana OX=3702 GN=CINV2 PE=1 SV=1

## Sheet: S8
Table S8 GO Enrichment Analysis of 392 Candidate Genes from the Liujiaxia lineage.
Class	ID	Description	GeneRatio	BgRatio	geneID	pvalue	p.adjust	qvalue
Biological Process	GO:0036294	cellular response to decreased oxygen levels	5/171	20/10007	evm.TU.Chr05.573/evm.TU.Chr05.576/evm.TU.Chr08.1019/evm.TU.Chr08.1020/evm.TU.Chr09.78	1.73059e-05	0.0131525	0.0129339
Biological Process	GO:0071453	cellular response to oxygen levels	5/171	20/10007	evm.TU.Chr05.573/evm.TU.Chr05.576/evm.TU.Chr08.1019/evm.TU.Chr08.1020/evm.TU.Chr09.78	1.73059e-05	0.0131525	0.0129339
Biological Process	GO:0071456	cellular response to hypoxia	4/171	18/10007	evm.TU.Chr05.573/evm.TU.Chr05.576/evm.TU.Chr08.1019/evm.TU.Chr08.1020	0.000208889	0.105837	0.104078
Biological Process	GO:0097193	intrinsic apoptotic signaling pathway	4/171	20/10007	evm.TU.Chr03.1989/evm.TU.Chr05.576/evm.TU.Chr11.1462/evm.TU.Chr12.215	0.000322027	0.12237	0.120337
Biological Process	GO:0043171	peptide catabolic process	3/171	10/10007	evm.TU.Chr08.1019/evm.TU.Chr08.1020/evm.TU.Chr12.220	0.000538628	0.163743	0.161021
Biological Process	GO:0097190	apoptotic signaling pathway	4/171	24/10007	evm.TU.Chr03.1989/evm.TU.Chr05.576/evm.TU.Chr11.1462/evm.TU.Chr12.215	0.000669599	0.169632	0.166813
Biological Process	GO:0051235	maintenance of location	5/171	58/10007	evm.TU.Chr05.571/evm.TU.Chr10.1900/evm.TU.Chr11.1007/evm.TU.Chr11.1462/evm.TU.Chr12.1343	0.00303113	0.645718	0.634985
Biological Process	GO:0034641	cellular nitrogen compound metabolic process	80/171	3661/10007	evm.TU.Chr01.1209/evm.TU.Chr01.1263/evm.TU.Chr01.1270/evm.TU.Chr01.1271/evm.TU.Chr01.2103/evm.TU.Chr01.2204/evm.TU.Chr02.1725/evm.TU.Chr02.1819/evm.TU.Chr02.1820/evm.TU.Chr02.1961/evm.TU.Chr02.1963/evm.TU.Chr02.2005/evm.TU.Chr02.2007/evm.TU.Chr02.2037/evm.TU.Chr02.2252/evm.TU.Chr02.2740/evm.TU.Chr02.775/evm.TU.Chr03.1477/evm.TU.Chr03.1987/evm.TU.Chr03.1989/evm.TU.Chr03.27/evm.TU.Chr03.29/evm.TU.C…	0.00369924	0.645718	0.634985
Biological Process	GO:0071482	cellular response to light stimulus	6/171	89/10007	evm.TU.Chr01.2204/evm.TU.Chr09.279/evm.TU.Chr10.1460/evm.TU.Chr11.1461/evm.TU.Chr12.1257/evm.TU.Chr12.898	0.00411342	0.645718	0.634985
Biological Process	GO:0051651	maintenance of location in cell	4/171	39/10007	evm.TU.Chr10.1900/evm.TU.Chr11.1007/evm.TU.Chr11.1462/evm.TU.Chr12.1343	0.00424814	0.645718	0.634985
Biological Process	GO:0036293	response to decreased oxygen levels	6/171	92/10007	evm.TU.Chr05.573/evm.TU.Chr05.576/evm.TU.Chr07.399/evm.TU.Chr08.1019/evm.TU.Chr08.1020/evm.TU.Chr09.78	0.00484082	0.646391	0.635648
Biological Process	GO:0070482	response to oxygen levels	6/171	93/10007	evm.TU.Chr05.573/evm.TU.Chr05.576/evm.TU.Chr07.399/evm.TU.Chr08.1019/evm.TU.Chr08.1020/evm.TU.Chr09.78	0.00510309	0.646391	0.635648
Biological Process	GO:0071478	cellular response to radiation	6/171	100/10007	evm.TU.Chr01.2204/evm.TU.Chr09.279/evm.TU.Chr10.1460/evm.TU.Chr11.1461/evm.TU.Chr12.1257/evm.TU.Chr12.898	0.00724003	0.731086	0.718935
Biological Process	GO:0006725	cellular aromatic compound metabolic process	76/171	3545/10007	evm.TU.Chr01.1209/evm.TU.Chr01.1263/evm.TU.Chr01.1270/evm.TU.Chr01.1271/evm.TU.Chr01.2103/evm.TU.Chr01.2204/evm.TU.Chr02.1725/evm.TU.Chr02.1819/evm.TU.Chr02.1820/evm.TU.Chr02.1961/evm.TU.Chr02.1963/evm.TU.Chr02.2005/evm.TU.Chr02.2007/evm.TU.Chr02.2037/evm.TU.Chr02.2121/evm.TU.Chr02.2252/evm.TU.Chr02.2740/evm.TU.Chr02.2844/evm.TU.Chr02.775/evm.TU.Chr03.1477/evm.TU.Chr03.1987/evm.TU.Chr03.1989/evm.…	0.00872629	0.731086	0.718935
Biological Process	GO:0043067	regulation of programmed cell death	6/171	107/10007	evm.TU.Chr03.1989/evm.TU.Chr05.576/evm.TU.Chr08.926/evm.TU.Chr08.927/evm.TU.Chr11.1462/evm.TU.Chr12.215	0.0099601	0.731086	0.718935
Biological Process	GO:0008630	intrinsic apoptotic signaling pathway in response to DNA damage	2/171	10/10007	evm.TU.Chr11.1462/evm.TU.Chr12.215	0.0119381	0.731086	0.718935
Biological Process	GO:0043271	negative regulation of monoatomic ion transport	2/171	10/10007	evm.TU.Chr05.576/evm.TU.Chr12.1343	0.0119381	0.731086	0.718935
Biological Process	GO:0046461	neutral lipid catabolic process	2/171	10/10007	evm.TU.Chr04.1649/evm.TU.Chr10.863	0.0119381	0.731086	0.718935
Biological Process	GO:0046464	acylglycerol catabolic process	2/171	10/10007	evm.TU.Chr04.1649/evm.TU.Chr10.863	0.0119381	0.731086	0.718935
Biological Process	GO:0001666	response to hypoxia	5/171	81/10007	evm.TU.Chr05.573/evm.TU.Chr05.576/evm.TU.Chr07.399/evm.TU.Chr08.1019/evm.TU.Chr08.1020	0.012395	0.731086	0.718935
Biological Process	GO:0010018	far-red light signaling pathway	2/171	11/10007	evm.TU.Chr01.2204/evm.TU.Chr12.1257	0.0144285	0.731086	0.718935
Biological Process	GO:2001233	regulation of apoptotic signaling pathway	2/171	11/10007	evm.TU.Chr05.576/evm.TU.Chr12.215	0.0144285	0.731086	0.718935
Biological Process	GO:0022618	ribonucleoprotein complex assembly	7/171	152/10007	evm.TU.Chr02.944/evm.TU.Chr05.575/evm.TU.Chr09.276/evm.TU.Chr09.280/evm.TU.Chr10.1460/evm.TU.Chr11.1620/evm.TU.Chr12.1342	0.0153774	0.731086	0.718935
Biological Process	GO:0090304	nucleic acid metabolic process	64/171	2956/10007	evm.TU.Chr01.1209/evm.TU.Chr01.1263/evm.TU.Chr01.1270/evm.TU.Chr01.1271/evm.TU.Chr01.2103/evm.TU.Chr01.2204/evm.TU.Chr02.1725/evm.TU.Chr02.1819/evm.TU.Chr02.1820/evm.TU.Chr02.1961/evm.TU.Chr02.1963/evm.TU.Chr02.2005/evm.TU.Chr02.2007/evm.TU.Chr02.2037/evm.TU.Chr02.2252/evm.TU.Chr02.2740/evm.TU.Chr02.775/evm.TU.Chr03.1477/evm.TU.Chr03.1987/evm.TU.Chr03.1989/evm.TU.Chr03.27/evm.TU.Chr03.29/evm.TU.C…	0.0154044	0.731086	0.718935
Biological Process	GO:0032481	positive regulation of type I interferon production	2/171	12/10007	evm.TU.Chr02.1961/evm.TU.Chr04.580	0.0171216	0.731086	0.718935
Biological Process	GO:0071826	ribonucleoprotein complex subunit organization	7/171	156/10007	evm.TU.Chr02.944/evm.TU.Chr05.575/evm.TU.Chr09.276/evm.TU.Chr09.280/evm.TU.Chr10.1460/evm.TU.Chr11.1620/evm.TU.Chr12.1342	0.0175009	0.731086	0.718935
Biological Process	GO:2001020	regulation of response to DNA damage stimulus	3/171	33/10007	evm.TU.Chr01.1209/evm.TU.Chr04.152/evm.TU.Chr12.215	0.018374	0.731086	0.718935
Biological Process	GO:1901360	organic cyclic compound metabolic process	76/171	3649/10007	evm.TU.Chr01.1209/evm.TU.Chr01.1263/evm.TU.Chr01.1270/evm.TU.Chr01.1271/evm.TU.Chr01.2103/evm.TU.Chr01.2204/evm.TU.Chr02.1725/evm.TU.Chr02.1819/evm.TU.Chr02.1820/evm.TU.Chr02.1961/evm.TU.Chr02.1963/evm.TU.Chr02.2005/evm.TU.Chr02.2007/evm.TU.Chr02.2037/evm.TU.Chr02.2121/evm.TU.Chr02.2252/evm.TU.Chr02.2740/evm.TU.Chr02.2844/evm.TU.Chr02.775/evm.TU.Chr03.1477/evm.TU.Chr03.1987/evm.TU.Chr03.1989/evm.…	0.018456	0.731086	0.718935
Biological Process	GO:0016122	xanthophyll metabolic process	2/171	13/10007	evm.TU.Chr02.2121/evm.TU.Chr04.1402	0.0200098	0.731086	0.718935
Biological Process	GO:0046483	heterocycle metabolic process	72/171	3443/10007	evm.TU.Chr01.1209/evm.TU.Chr01.1263/evm.TU.Chr01.1270/evm.TU.Chr01.1271/evm.TU.Chr01.2103/evm.TU.Chr01.2204/evm.TU.Chr02.1725/evm.TU.Chr02.1819/evm.TU.Chr02.1820/evm.TU.Chr02.1961/evm.TU.Chr02.1963/evm.TU.Chr02.2005/evm.TU.Chr02.2007/evm.TU.Chr02.2037/evm.TU.Chr02.2121/evm.TU.Chr02.2252/evm.TU.Chr02.2740/evm.TU.Chr02.775/evm.TU.Chr03.1477/evm.TU.Chr03.1987/evm.TU.Chr03.1989/evm.TU.Chr03.27/evm.TU…	0.0209623	0.731086	0.718935
Biological Process	GO:0042981	regulation of apoptotic process	4/171	62/10007	evm.TU.Chr03.1989/evm.TU.Chr05.576/evm.TU.Chr11.1462/evm.TU.Chr12.215	0.0213073	0.731086	0.718935
Biological Process	GO:0006638	neutral lipid metabolic process	3/171	35/10007	evm.TU.Chr04.1649/evm.TU.Chr05.571/evm.TU.Chr10.863	0.0215032	0.731086	0.718935
Biological Process	GO:0006639	acylglycerol metabolic process	3/171	35/10007	evm.TU.Chr04.1649/evm.TU.Chr05.571/evm.TU.Chr10.863	0.0215032	0.731086	0.718935
Biological Process	GO:0043068	positive regulation of programmed cell death	3/171	35/10007	evm.TU.Chr03.1989/evm.TU.Chr08.926/evm.TU.Chr08.927	0.0215032	0.731086	0.718935
Biological Process	GO:0006139	nucleobase-containing compound metabolic process	68/171	3227/10007	evm.TU.Chr01.1209/evm.TU.Chr01.1263/evm.TU.Chr01.1270/evm.TU.Chr01.1271/evm.TU.Chr01.2103/evm.TU.Chr01.2204/evm.TU.Chr02.1725/evm.TU.Chr02.1819/evm.TU.Chr02.1820/evm.TU.Chr02.1961/evm.TU.Chr02.1963/evm.TU.Chr02.2005/evm.TU.Chr02.2007/evm.TU.Chr02.2037/evm.TU.Chr02.2252/evm.TU.Chr02.2740/evm.TU.Chr02.775/evm.TU.Chr03.1477/evm.TU.Chr03.1987/evm.TU.Chr03.1989/evm.TU.Chr03.27/evm.TU.Chr03.29/evm.TU.C…	0.0220227	0.731086	0.718935
Biological Process	GO:0009451	RNA modification	15/171	496/10007	evm.TU.Chr01.1270/evm.TU.Chr01.1271/evm.TU.Chr01.2103/evm.TU.Chr02.1725/evm.TU.Chr02.1963/evm.TU.Chr02.2252/evm.TU.Chr02.2740/evm.TU.Chr03.1987/evm.TU.Chr03.27/evm.TU.Chr03.33/evm.TU.Chr04.1149/evm.TU.Chr07.1222/evm.TU.Chr08.1115/evm.TU.Chr10.1904/evm.TU.Chr12.339	0.0225964	0.731086	0.718935
Biological Process	GO:0001819	positive regulation of cytokine production	2/171	14/10007	evm.TU.Chr02.1961/evm.TU.Chr04.580	0.0230859	0.731086	0.718935
Biological Process	GO:0032479	regulation of type I interferon production	2/171	14/10007	evm.TU.Chr02.1961/evm.TU.Chr04.580	0.0230859	0.731086	0.718935
Biological Process	GO:0032606	type I interferon production	2/171	14/10007	evm.TU.Chr02.1961/evm.TU.Chr04.580	0.0230859	0.731086	0.718935
Biological Process	GO:0046503	glycerolipid catabolic process	2/171	14/10007	evm.TU.Chr04.1649/evm.TU.Chr10.863	0.0230859	0.731086	0.718935
Biological Process	GO:0048564	photosystem I assembly	2/171	14/10007	evm.TU.Chr05.390/evm.TU.Chr11.1614	0.0230859	0.731086	0.718935
Biological Process	GO:0061912	selective autophagy	2/171	14/10007	evm.TU.Chr04.584/evm.TU.Chr05.576	0.0230859	0.731086	0.718935
Biological Process	GO:0007409	axonogenesis	2/171	15/10007	evm.TU.Chr02.2007/evm.TU.Chr12.1343	0.0263425	0.731086	0.718935
Biological Process	GO:0010052	guard cell differentiation	2/171	15/10007	evm.TU.Chr05.1353/evm.TU.Chr11.1024	0.0263425	0.731086	0.718935
Biological Process	GO:0032781	positive regulation of ATP-dependent activity	2/171	15/10007	evm.TU.Chr07.619/evm.TU.Chr12.1262	0.0263425	0.731086	0.718935
Biological Process	GO:0043462	regulation of ATP-dependent activity	2/171	15/10007	evm.TU.Chr07.619/evm.TU.Chr12.1262	0.0263425	0.731086	0.718935
Biological Process	GO:0048658	anther wall tapetum development	2/171	15/10007	evm.TU.Chr08.926/evm.TU.Chr08.927	0.0263425	0.731086	0.718935
Biological Process	GO:0071490	cellular response to far red light	2/171	15/10007	evm.TU.Chr01.2204/evm.TU.Chr12.1257	0.0263425	0.731086	0.718935
Biological Process	GO:0010941	regulation of cell death	6/171	133/10007	evm.TU.Chr03.1989/evm.TU.Chr05.576/evm.TU.Chr08.926/evm.TU.Chr08.927/evm.TU.Chr11.1462/evm.TU.Chr12.215	0.0263927	0.731086	0.718935
Biological Process	GO:0006109	regulation of carbohydrate metabolic process	3/171	38/10007	evm.TU.Chr05.1507/evm.TU.Chr10.863/evm.TU.Chr11.1024	0.0267093	0.731086	0.718935
Biological Process	GO:0006396	RNA processing	17/171	598/10007	evm.TU.Chr01.2103/evm.TU.Chr02.1961/evm.TU.Chr02.2007/evm.TU.Chr02.2252/evm.TU.Chr03.1987/evm.TU.Chr03.29/evm.TU.Chr04.1149/evm.TU.Chr05.575/evm.TU.Chr07.499/evm.TU.Chr08.1115/evm.TU.Chr08.1119/evm.TU.Chr09.276/evm.TU.Chr09.278/evm.TU.Chr10.1058/evm.TU.Chr10.863/evm.TU.Chr12.1342/evm.TU.Chr12.1349	0.0267267	0.731086	0.718935
Biological Process	GO:0022613	ribonucleoprotein complex biogenesis	11/171	334/10007	evm.TU.Chr02.944/evm.TU.Chr04.1149/evm.TU.Chr05.575/evm.TU.Chr07.499/evm.TU.Chr08.1115/evm.TU.Chr09.276/evm.TU.Chr09.278/evm.TU.Chr09.280/evm.TU.Chr10.1460/evm.TU.Chr11.1620/evm.TU.Chr12.1342	0.0280965	0.731086	0.718935
Biological Process	GO:0006914	autophagy	4/171	68/10007	evm.TU.Chr02.1818/evm.TU.Chr03.11/evm.TU.Chr04.584/evm.TU.Chr05.576	0.028771	0.731086	0.718935
Biological Process	GO:0061919	process utilizing autophagic mechanism	4/171	68/10007	evm.TU.Chr02.1818/evm.TU.Chr03.11/evm.TU.Chr04.584/evm.TU.Chr05.576	0.028771	0.731086	0.718935
Biological Process	GO:0009893	positive regulation of metabolic process	21/171	792/10007	evm.TU.Chr01.1263/evm.TU.Chr02.1066/evm.TU.Chr02.1961/evm.TU.Chr02.2007/evm.TU.Chr04.1660/evm.TU.Chr04.580/evm.TU.Chr04.584/evm.TU.Chr04.710/evm.TU.Chr05.1507/evm.TU.Chr05.393/evm.TU.Chr05.576/evm.TU.Chr06.399/evm.TU.Chr11.1005/evm.TU.Chr11.1008/evm.TU.Chr11.1024/evm.TU.Chr11.1096/evm.TU.Chr11.1462/evm.TU.Chr12.1257/evm.TU.Chr12.1343/evm.TU.Chr12.215/evm.TU.Chr12.899	0.0287739	0.731086	0.718935
Biological Process	GO:0048522	positive regulation of cellular process	26/171	1038/10007	evm.TU.Chr01.1263/evm.TU.Chr02.1066/evm.TU.Chr02.1961/evm.TU.Chr02.2007/evm.TU.Chr03.1989/evm.TU.Chr04.1660/evm.TU.Chr04.584/evm.TU.Chr04.710/evm.TU.Chr05.1409/evm.TU.Chr05.1507/evm.TU.Chr05.393/evm.TU.Chr05.576/evm.TU.Chr06.399/evm.TU.Chr07.1220/evm.TU.Chr08.1104/evm.TU.Chr08.926/evm.TU.Chr08.927/evm.TU.Chr11.1005/evm.TU.Chr11.1008/evm.TU.Chr11.1024/evm.TU.Chr11.1096/evm.TU.Chr11.1462/evm.TU.Chr…	0.0294944	0.731086	0.718935
Biological Process	GO:0048667	cell morphogenesis involved in neuron differentiation	2/171	16/10007	evm.TU.Chr02.2007/evm.TU.Chr12.1343	0.0297727	0.731086	0.718935
Biological Process	GO:1904062	regulation of monoatomic cation transmembrane transport	2/171	16/10007	evm.TU.Chr05.576/evm.TU.Chr12.1343	0.0297727	0.731086	0.718935
Biological Process	GO:0070925	organelle assembly	7/171	175/10007	evm.TU.Chr02.944/evm.TU.Chr04.584/evm.TU.Chr05.576/evm.TU.Chr09.276/evm.TU.Chr09.280/evm.TU.Chr10.1460/evm.TU.Chr12.1342	0.0304495	0.731086	0.718935
Biological Process	GO:1901575	organic substance catabolic process	24/171	954/10007	evm.TU.Chr02.1066/evm.TU.Chr02.1818/evm.TU.Chr02.1961/evm.TU.Chr02.2119/evm.TU.Chr02.2844/evm.TU.Chr03.29/evm.TU.Chr03.338/evm.TU.Chr04.1151/evm.TU.Chr04.1404/evm.TU.Chr04.1649/evm.TU.Chr04.584/evm.TU.Chr05.1408/evm.TU.Chr05.576/evm.TU.Chr07.1221/evm.TU.Chr08.1019/evm.TU.Chr08.1020/evm.TU.Chr08.1114/evm.TU.Chr09.76/evm.TU.Chr10.863/evm.TU.Chr11.1105/evm.TU.Chr11.1462/evm.TU.Chr11.1614/evm.TU.Chr1…	0.0344711	0.731086	0.718935
Biological Process	GO:0042327	positive regulation of phosphorylation	4/171	72/10007	evm.TU.Chr04.1660/evm.TU.Chr04.584/evm.TU.Chr05.1507/evm.TU.Chr06.399	0.0345089	0.731086	0.718935
Biological Process	GO:0044248	cellular catabolic process	24/171	956/10007	evm.TU.Chr02.1066/evm.TU.Chr02.1818/evm.TU.Chr02.1961/evm.TU.Chr02.2844/evm.TU.Chr03.11/evm.TU.Chr03.29/evm.TU.Chr03.338/evm.TU.Chr04.1151/evm.TU.Chr04.1404/evm.TU.Chr04.1649/evm.TU.Chr04.584/evm.TU.Chr05.1408/evm.TU.Chr05.576/evm.TU.Chr07.1221/evm.TU.Chr08.1019/evm.TU.Chr08.1020/evm.TU.Chr08.1114/evm.TU.Chr09.76/evm.TU.Chr10.863/evm.TU.Chr11.1105/evm.TU.Chr11.1462/evm.TU.Chr11.1614/evm.TU.Chr12.…	0.0352064	0.731086	0.718935
Biological Process	GO:0006915	apoptotic process	4/171	73/10007	evm.TU.Chr03.1989/evm.TU.Chr05.576/evm.TU.Chr11.1462/evm.TU.Chr12.215	0.0360399	0.731086	0.718935
Biological Process	GO:0010562	positive regulation of phosphorus metabolic process	4/171	73/10007	evm.TU.Chr04.1660/evm.TU.Chr04.584/evm.TU.Chr05.1507/evm.TU.Chr06.399	0.0360399	0.731086	0.718935
Biological Process	GO:0042255	ribosome assembly	4/171	73/10007	evm.TU.Chr02.944/evm.TU.Chr09.276/evm.TU.Chr10.1460/evm.TU.Chr12.1342	0.0360399	0.731086	0.718935
Biological Process	GO:0045937	positive regulation of phosphate metabolic process	4/171	73/10007	evm.TU.Chr04.1660/evm.TU.Chr04.584/evm.TU.Chr05.1507/evm.TU.Chr06.399	0.0360399	0.731086	0.718935
Biological Process	GO:0016236	macroautophagy	3/171	43/10007	evm.TU.Chr02.1818/evm.TU.Chr04.584/evm.TU.Chr05.576	0.0367446	0.731086	0.718935
Biological Process	GO:0031398	positive regulation of protein ubiquitination	2/171	18/10007	evm.TU.Chr05.576/evm.TU.Chr11.1462	0.037127	0.731086	0.718935
Biological Process	GO:0032881	regulation of polysaccharide metabolic process	2/171	18/10007	evm.TU.Chr10.863/evm.TU.Chr11.1024	0.037127	0.731086	0.718935
Biological Process	GO:0090615	mitochondrial mRNA processing	2/171	18/10007	evm.TU.Chr01.2103/evm.TU.Chr10.863	0.037127	0.731086	0.718935
Biological Process	GO:1903322	positive regulation of protein modification by small protein conjugation or removal	2/171	18/10007	evm.TU.Chr05.576/evm.TU.Chr11.1462	0.037127	0.731086	0.718935
Biological Process	GO:0010628	positive regulation of gene expression	14/171	487/10007	evm.TU.Chr01.1263/evm.TU.Chr02.1961/evm.TU.Chr02.2007/evm.TU.Chr04.580/evm.TU.Chr04.710/evm.TU.Chr05.393/evm.TU.Chr06.399/evm.TU.Chr11.1005/evm.TU.Chr11.1008/evm.TU.Chr11.1024/evm.TU.Chr11.1096/evm.TU.Chr12.1257/evm.TU.Chr12.1343/evm.TU.Chr12.215	0.0392151	0.731086	0.718935
Biological Process	GO:0042273	ribosomal large subunit biogenesis	4/171	75/10007	evm.TU.Chr08.1115/evm.TU.Chr09.276/evm.TU.Chr09.278/evm.TU.Chr10.1460	0.0392183	0.731086	0.718935
Biological Process	GO:0044772	mitotic cell cycle phase transition	4/171	76/10007	evm.TU.Chr01.1209/evm.TU.Chr03.1/evm.TU.Chr05.1353/evm.TU.Chr12.215	0.0408657	0.731086	0.718935
Biological Process	GO:0001816	cytokine production	2/171	19/10007	evm.TU.Chr02.1961/evm.TU.Chr04.580	0.0410378	0.731086	0.718935
Biological Process	GO:0001817	regulation of cytokine production	2/171	19/10007	evm.TU.Chr02.1961/evm.TU.Chr04.580	0.0410378	0.731086	0.718935
Biological Process	GO:0010959	regulation of metal ion transport	2/171	19/10007	evm.TU.Chr05.576/evm.TU.Chr12.1343	0.0410378	0.731086	0.718935
Biological Process	GO:0032507	maintenance of protein location in cell	2/171	19/10007	evm.TU.Chr11.1462/evm.TU.Chr12.1343	0.0410378	0.731086	0.718935
Biological Process	GO:0045185	maintenance of protein location	2/171	19/10007	evm.TU.Chr11.1462/evm.TU.Chr12.1343	0.0410378	0.731086	0.718935
Biological Process	GO:0048812	neuron projection morphogenesis	2/171	19/10007	evm.TU.Chr02.2007/evm.TU.Chr12.1343	0.0410378	0.731086	0.718935
Biological Process	GO:0048858	cell projection morphogenesis	2/171	19/10007	evm.TU.Chr02.2007/evm.TU.Chr12.1343	0.0410378	0.731086	0.718935
Biological Process	GO:0061564	axon development	2/171	19/10007	evm.TU.Chr02.2007/evm.TU.Chr12.1343	0.0410378	0.731086	0.718935
Biological Process	GO:0120039	plasma membrane bounded cell projection morphogenesis	2/171	19/10007	evm.TU.Chr02.2007/evm.TU.Chr12.1343	0.0410378	0.731086	0.718935
Biological Process	GO:0010942	positive regulation of cell death	3/171	45/10007	evm.TU.Chr03.1989/evm.TU.Chr08.926/evm.TU.Chr08.927	0.0412275	0.731086	0.718935
Biological Process	GO:0009903	chloroplast avoidance movement	2/171	20/10007	evm.TU.Chr02.1066/evm.TU.Chr11.1461	0.0450962	0.731086	0.718935
Biological Process	GO:0015807	L-amino acid transport	2/171	20/10007	evm.TU.Chr05.1123/evm.TU.Chr12.221	0.0450962	0.731086	0.718935
Biological Process	GO:0032204	regulation of telomere maintenance	2/171	20/10007	evm.TU.Chr02.1961/evm.TU.Chr04.152	0.0450962	0.731086	0.718935
Biological Process	GO:0051238	sequestering of metal ion	2/171	20/10007	evm.TU.Chr10.1900/evm.TU.Chr11.1007	0.0450962	0.731086	0.718935
Biological Process	GO:1902475	L-alpha-amino acid transmembrane transport	2/171	20/10007	evm.TU.Chr05.1123/evm.TU.Chr12.221	0.0450962	0.731086	0.718935
Biological Process	GO:0031325	positive regulation of cellular metabolic process	19/171	736/10007	evm.TU.Chr01.1263/evm.TU.Chr02.1066/evm.TU.Chr02.1961/evm.TU.Chr02.2007/evm.TU.Chr04.1660/evm.TU.Chr04.584/evm.TU.Chr04.710/evm.TU.Chr05.1507/evm.TU.Chr05.393/evm.TU.Chr05.576/evm.TU.Chr06.399/evm.TU.Chr11.1005/evm.TU.Chr11.1008/evm.TU.Chr11.1024/evm.TU.Chr11.1096/evm.TU.Chr11.1462/evm.TU.Chr12.1257/evm.TU.Chr12.215/evm.TU.Chr12.899	0.0461346	0.731086	0.718935
Biological Process	GO:0048518	positive regulation of biological process	30/171	1289/10007	evm.TU.Chr01.1263/evm.TU.Chr02.1066/evm.TU.Chr02.1961/evm.TU.Chr02.2007/evm.TU.Chr03.1989/evm.TU.Chr04.1660/evm.TU.Chr04.580/evm.TU.Chr04.584/evm.TU.Chr04.710/evm.TU.Chr05.1409/evm.TU.Chr05.1507/evm.TU.Chr05.393/evm.TU.Chr05.573/evm.TU.Chr05.576/evm.TU.Chr06.399/evm.TU.Chr07.1220/evm.TU.Chr07.620/evm.TU.Chr08.1104/evm.TU.Chr08.926/evm.TU.Chr08.927/evm.TU.Chr11.1005/evm.TU.Chr11.1008/evm.TU.Chr11.…	0.0469272	0.731086	0.718935
Biological Process	GO:0031401	positive regulation of protein modification process	5/171	115/10007	evm.TU.Chr04.1660/evm.TU.Chr04.584/evm.TU.Chr05.576/evm.TU.Chr06.399/evm.TU.Chr11.1462	0.0470224	0.731086	0.718935
Biological Process	GO:0043603	amide metabolic process	14/171	503/10007	evm.TU.Chr02.2007/evm.TU.Chr06.398/evm.TU.Chr07.666/evm.TU.Chr08.1019/evm.TU.Chr08.1020/evm.TU.Chr08.1115/evm.TU.Chr09.278/evm.TU.Chr10.1460/evm.TU.Chr10.1865/evm.TU.Chr11.1620/evm.TU.Chr12.165/evm.TU.Chr12.1797/evm.TU.Chr12.220/evm.TU.Chr12.900	0.0490986	0.731086	0.718935
Biological Process	GO:0000045	autophagosome assembly	2/171	21/10007	evm.TU.Chr04.584/evm.TU.Chr05.576	0.0492958	0.731086	0.718935
Biological Process	GO:0009902	chloroplast relocation	2/171	21/10007	evm.TU.Chr02.1066/evm.TU.Chr11.1461	0.0492958	0.731086	0.718935
Biological Process	GO:0010088	phloem development	2/171	21/10007	evm.TU.Chr01.1263/evm.TU.Chr12.1374	0.0492958	0.731086	0.718935
Biological Process	GO:0010152	pollen maturation	2/171	21/10007	evm.TU.Chr05.571/evm.TU.Chr07.620	0.0492958	0.731086	0.718935
Biological Process	GO:0032990	cell part morphogenesis	2/171	21/10007	evm.TU.Chr02.2007/evm.TU.Chr12.1343	0.0492958	0.731086	0.718935
Biological Process	GO:0034644	cellular response to UV	2/171	21/10007	evm.TU.Chr10.1460/evm.TU.Chr12.898	0.0492958	0.731086	0.718935
Biological Process	GO:0051667	establishment of plastid localization	2/171	21/10007	evm.TU.Chr02.1066/evm.TU.Chr11.1461	0.0492958	0.731086	0.718935
Molecular Function	GO:0003714	transcription corepressor activity	3/157	21/8540	evm.TU.Chr02.1819/evm.TU.Chr03.1989/evm.TU.Chr09.277	0.00635719	0.779855	0.779855
Molecular Function	GO:0009975	cyclase activity	3/157	21/8540	evm.TU.Chr01.2103/evm.TU.Chr02.2121/evm.TU.Chr04.1402	0.00635719	0.779855	0.779855
Molecular Function	GO:0008237	metallopeptidase activity	4/157	50/8540	evm.TU.Chr08.1019/evm.TU.Chr08.1020/evm.TU.Chr08.1056/evm.TU.Chr11.1614	0.0131416	0.779855	0.779855
Molecular Function	GO:0001671	ATPase activator activity	2/157	12/8540	evm.TU.Chr07.619/evm.TU.Chr12.1262	0.0196413	0.779855	0.779855
Molecular Function	GO:0008235	metalloexopeptidase activity	2/157	12/8540	evm.TU.Chr08.1019/evm.TU.Chr08.1020	0.0196413	0.779855	0.779855
Molecular Function	GO:0140677	molecular function activator activity	2/157	12/8540	evm.TU.Chr07.619/evm.TU.Chr12.1262	0.0196413	0.779855	0.779855
Molecular Function	GO:0060590	ATPase regulator activity	2/157	13/8540	evm.TU.Chr07.619/evm.TU.Chr12.1262	0.0229356	0.779855	0.779855
Molecular Function	GO:0003723	RNA binding	28/157	1060/8540	evm.TU.Chr01.1270/evm.TU.Chr01.1271/evm.TU.Chr01.2103/evm.TU.Chr02.1725/evm.TU.Chr02.1961/evm.TU.Chr02.1963/evm.TU.Chr02.2007/evm.TU.Chr02.2252/evm.TU.Chr02.2740/evm.TU.Chr02.944/evm.TU.Chr03.27/evm.TU.Chr03.33/evm.TU.Chr05.1356/evm.TU.Chr05.575/evm.TU.Chr07.1222/evm.TU.Chr07.499/evm.TU.Chr08.1119/evm.TU.Chr09.278/evm.TU.Chr09.280/evm.TU.Chr10.1460/evm.TU.Chr10.1461/evm.TU.Chr10.1904/evm.TU.Chr11…	0.0294724	0.779855	0.779855
Molecular Function	GO:0008270	zinc ion binding	6/157	132/8540	evm.TU.Chr03.1989/evm.TU.Chr04.1151/evm.TU.Chr05.1507/evm.TU.Chr07.1221/evm.TU.Chr08.1019/evm.TU.Chr08.1020	0.034617	0.779855	0.779855
Molecular Function	GO:0000978	RNA polymerase II cis-regulatory region sequence-specific DNA binding	2/157	17/8540	evm.TU.Chr02.1961/evm.TU.Chr03.1989	0.0381234	0.779855	0.779855
Molecular Function	GO:0003743	translation initiation factor activity	2/157	17/8540	evm.TU.Chr11.1620/evm.TU.Chr12.900	0.0381234	0.779855	0.779855
Molecular Function	GO:0004177	aminopeptidase activity	2/157	17/8540	evm.TU.Chr08.1019/evm.TU.Chr08.1020	0.0381234	0.779855	0.779855
Molecular Function	GO:0005198	structural molecule activity	9/157	252/8540	evm.TU.Chr02.2037/evm.TU.Chr02.944/evm.TU.Chr04.584/evm.TU.Chr05.390/evm.TU.Chr07.499/evm.TU.Chr09.278/evm.TU.Chr10.1460/evm.TU.Chr12.1343/evm.TU.Chr12.335	0.0426139	0.779855	0.779855
Molecular Function	GO:0016854	racemase and epimerase activity	2/157	19/8540	evm.TU.Chr04.578/evm.TU.Chr07.666	0.0468075	0.779855	0.779855
Cellular Component	GO:0005635	nuclear envelope	6/181	109/10128	evm.TU.Chr02.2037/evm.TU.Chr03.1/evm.TU.Chr03.1477/evm.TU.Chr04.1650/evm.TU.Chr09.77/evm.TU.Chr12.1348	0.0133298	0.802884	0.802884
Cellular Component	GO:0005689	U12-type spliceosomal complex	2/181	11/10128	evm.TU.Chr05.575/evm.TU.Chr08.1119	0.0157123	0.802884	0.802884
Cellular Component	GO:0042788	polysomal ribosome	4/181	73/10128	evm.TU.Chr02.944/evm.TU.Chr07.499/evm.TU.Chr09.278/evm.TU.Chr10.1460	0.0414128	0.802884	0.802884

## Sheet: S9
Table S9 GO Enrichment Analysis of 205 Candidate Genes from the Hetao lineage.
Class	ID	Description	GeneRatio	BgRatio	geneID	pvalue	p.adjust	qvalue
Cellular Component	GO:0042575	DNA polymerase complex	3/78	14/10128	evm.TU.Chr06.1371/evm.TU.Chr06.1372/evm.TU.Chr12.984	0.000150481	0.020315	0.0194834
Biological Process	GO:0000731	DNA synthesis involved in DNA repair	3/78	15/10007	evm.TU.Chr06.1371/evm.TU.Chr06.1372/evm.TU.Chr12.984	0.000193772	0.195129	0.19316
Biological Process	GO:0071897	DNA biosynthetic process	4/78	57/10007	evm.TU.Chr06.1369/evm.TU.Chr06.1371/evm.TU.Chr06.1372/evm.TU.Chr12.984	0.000986501	0.338293	0.334881
Biological Process	GO:0050896	response to stimulus	50/78	4615/10007	evm.TU.Chr01.1191/evm.TU.Chr01.1192/evm.TU.Chr01.1193/evm.TU.Chr01.1315/evm.TU.Chr01.1779/evm.TU.Chr01.381/evm.TU.Chr01.621/evm.TU.Chr02.2802/evm.TU.Chr03.1330/evm.TU.Chr03.1386/evm.TU.Chr03.376/evm.TU.Chr04.1629/evm.TU.Chr04.968/evm.TU.Chr04.969/evm.TU.Chr05.37/evm.TU.Chr05.41/evm.TU.Chr06.127/evm.TU.Chr06.128/evm.TU.Chr06.130/evm.TU.Chr06.1354/evm.TU.Chr06.1365/evm.TU.Chr06.1371/evm.TU.Chr06.13…	0.00100783	0.338293	0.334881
Cellular Component	GO:0009941	chloroplast envelope	11/78	511/10128	evm.TU.Chr01.1193/evm.TU.Chr01.1315/evm.TU.Chr01.1779/evm.TU.Chr05.39/evm.TU.Chr07.963/evm.TU.Chr07.965/evm.TU.Chr11.1614/evm.TU.Chr11.726/evm.TU.Chr12.1182/evm.TU.Chr12.1549	0.0017478	0.117977	0.113147
Biological Process	GO:0071214	cellular response to abiotic stimulus	6/78	165/10007	evm.TU.Chr01.621/evm.TU.Chr02.2802/evm.TU.Chr03.1386/evm.TU.Chr04.1629/evm.TU.Chr10.1166/evm.TU.Chr12.898	0.00176946	0.356369	0.352774
Biological Process	GO:0104004	cellular response to environmental stimulus	6/78	165/10007	evm.TU.Chr01.621/evm.TU.Chr02.2802/evm.TU.Chr03.1386/evm.TU.Chr04.1629/evm.TU.Chr10.1166/evm.TU.Chr12.898	0.00176946	0.356369	0.352774
Molecular Function	GO:0070403	NAD+ binding	2/67	10/8540	evm.TU.Chr01.621/evm.TU.Chr08.1445	0.00262013	0.374491	0.372797
Biological Process	GO:0019985	translesion synthesis	2/78	11/10007	evm.TU.Chr06.1371/evm.TU.Chr06.1372	0.00315199	0.511077	0.505922
Cellular Component	GO:0010319	stromule	3/78	40/10128	evm.TU.Chr01.1193/evm.TU.Chr01.1779/evm.TU.Chr11.726	0.00353735	0.159181	0.152665
Biological Process	GO:0007006	mitochondrial membrane organization	2/78	13/10007	evm.TU.Chr12.1182/evm.TU.Chr12.1549	0.00442517	0.511077	0.505922
Biological Process	GO:0051259	protein complex oligomerization	4/78	88/10007	evm.TU.Chr06.127/evm.TU.Chr06.128/evm.TU.Chr06.22/evm.TU.Chr08.1445	0.00485579	0.511077	0.505922
Biological Process	GO:0071363	cellular response to growth factor stimulus	2/78	14/10007	evm.TU.Chr06.127/evm.TU.Chr07.755	0.00513672	0.511077	0.505922
Molecular Function	GO:0003887	DNA-directed DNA polymerase activity	2/67	14/8540	evm.TU.Chr06.1369/evm.TU.Chr12.984	0.00519228	0.374491	0.372797
Molecular Function	GO:0015291	secondary active transmembrane transporter activity	5/67	145/8540	evm.TU.Chr04.1629/evm.TU.Chr04.913/evm.TU.Chr05.37/evm.TU.Chr11.294/evm.TU.Chr12.1182	0.00546684	0.374491	0.372797
Biological Process	GO:0070848	response to growth factor	2/78	15/10007	evm.TU.Chr06.127/evm.TU.Chr07.755	0.00589717	0.511077	0.505922
Biological Process	GO:0031667	response to nutrient levels	6/78	215/10007	evm.TU.Chr01.1315/evm.TU.Chr01.381/evm.TU.Chr01.621/evm.TU.Chr06.1354/evm.TU.Chr11.294/evm.TU.Chr12.893	0.00651695	0.511077	0.505922
Biological Process	GO:0010078	maintenance of root meristem identity	2/78	16/10007	evm.TU.Chr02.2802/evm.TU.Chr06.626	0.00670574	0.511077	0.505922
Biological Process	GO:0010206	photosystem II repair	2/78	16/10007	evm.TU.Chr11.1614	0.00670574	0.511077	0.505922
Molecular Function	GO:0034061	DNA polymerase activity	2/67	16/8540	evm.TU.Chr06.1369/evm.TU.Chr12.984	0.00677812	0.374491	0.372797
Biological Process	GO:0030091	protein repair	2/78	17/10007	evm.TU.Chr11.1614	0.00756166	0.511077	0.505922
Biological Process	GO:0071478	cellular response to radiation	4/78	100/10007	evm.TU.Chr02.2802/evm.TU.Chr03.1386/evm.TU.Chr10.1166/evm.TU.Chr12.898	0.00761287	0.511077	0.505922
Biological Process	GO:0006301	postreplication repair	2/78	18/10007	evm.TU.Chr06.1371/evm.TU.Chr06.1372	0.00846416	0.514266	0.509078
Biological Process	GO:1905392	plant organ morphogenesis	8/78	381/10007	evm.TU.Chr02.2802/evm.TU.Chr06.128/evm.TU.Chr06.626/evm.TU.Chr09.1450/evm.TU.Chr10.1166/evm.TU.Chr12.463/evm.TU.Chr12.982/evm.TU.Chr12.984	0.00940776	0.514266	0.509078
Molecular Function	GO:0051287	NAD binding	2/67	19/8540	evm.TU.Chr01.621/evm.TU.Chr08.1445	0.00951372	0.3874	0.385647
Cellular Component	GO:0009501	amyloplast	2/78	20/10128	evm.TU.Chr03.1386/evm.TU.Chr12.1548	0.0101697	0.343227	0.329177
Biological Process	GO:0051781	positive regulation of cell division	2/78	20/10007	evm.TU.Chr06.1371/evm.TU.Chr06.1372	0.0104058	0.514266	0.509078
Molecular Function	GO:0005315	inorganic phosphate transmembrane transporter activity	2/67	20/8540	evm.TU.Chr04.913/evm.TU.Chr11.294	0.0105177	0.3874	0.385647
Biological Process	GO:0031669	cellular response to nutrient levels	5/78	174/10007	evm.TU.Chr01.381/evm.TU.Chr01.621/evm.TU.Chr06.1354/evm.TU.Chr11.294/evm.TU.Chr12.893	0.0114082	0.514266	0.509078
Biological Process	GO:0034308	primary alcohol metabolic process	2/78	21/10007	evm.TU.Chr06.128/evm.TU.Chr06.22	0.0114436	0.514266	0.509078
Biological Process	GO:0055074	calcium ion homeostasis	2/78	21/10007	evm.TU.Chr04.1629/evm.TU.Chr10.1166	0.0114436	0.514266	0.509078
Biological Process	GO:0010015	root morphogenesis	6/78	245/10007	evm.TU.Chr02.2802/evm.TU.Chr06.128/evm.TU.Chr06.626/evm.TU.Chr09.1450/evm.TU.Chr12.982/evm.TU.Chr12.984	0.0119876	0.514266	0.509078
Biological Process	GO:0009991	response to extracellular stimulus	6/78	247/10007	evm.TU.Chr01.1315/evm.TU.Chr01.381/evm.TU.Chr01.621/evm.TU.Chr06.1354/evm.TU.Chr11.294/evm.TU.Chr12.893	0.0124407	0.514266	0.509078
Biological Process	GO:0006974	cellular response to DNA damage stimulus	7/78	322/10007	evm.TU.Chr02.2802/evm.TU.Chr06.1371/evm.TU.Chr06.1372/evm.TU.Chr07.965/evm.TU.Chr10.1165/evm.TU.Chr11.727/evm.TU.Chr12.984	0.0125384	0.514266	0.509078
Biological Process	GO:0007005	mitochondrion organization	4/78	118/10007	evm.TU.Chr01.1779/evm.TU.Chr01.624/evm.TU.Chr12.1182/evm.TU.Chr12.1549	0.0134167	0.514266	0.509078
Biological Process	GO:0006281	DNA repair	6/78	254/10007	evm.TU.Chr02.2802/evm.TU.Chr06.1371/evm.TU.Chr06.1372/evm.TU.Chr07.965/evm.TU.Chr10.1165/evm.TU.Chr12.984	0.0141222	0.514266	0.509078
Biological Process	GO:0034220	monoatomic ion transmembrane transport	10/78	585/10007	evm.TU.Chr01.1194/evm.TU.Chr01.1315/evm.TU.Chr04.1629/evm.TU.Chr04.913/evm.TU.Chr05.37/evm.TU.Chr06.1354/evm.TU.Chr06.22/evm.TU.Chr09.1446/evm.TU.Chr11.294/evm.TU.Chr12.1182	0.0149962	0.514266	0.509078
Cellular Component	GO:0009526	plastid envelope	11/78	699/10128	evm.TU.Chr01.1193/evm.TU.Chr01.1315/evm.TU.Chr01.1779/evm.TU.Chr05.39/evm.TU.Chr07.963/evm.TU.Chr07.965/evm.TU.Chr11.1614/evm.TU.Chr11.726/evm.TU.Chr12.1182/evm.TU.Chr12.1549	0.0175947	0.387817	0.371942
Cellular Component	GO:0005929	cilium	2/78	27/10128	evm.TU.Chr06.127/evm.TU.Chr11.727	0.0181465	0.387817	0.371942
Biological Process	GO:0051247	positive regulation of protein metabolic process	5/78	196/10007	evm.TU.Chr01.1191/evm.TU.Chr01.1192/evm.TU.Chr02.2802/evm.TU.Chr06.19/evm.TU.Chr11.727	0.0182612	0.514266	0.509078
Biological Process	GO:0009309	amine biosynthetic process	2/78	27/10007	evm.TU.Chr07.754/evm.TU.Chr07.963	0.0185602	0.514266	0.509078
Biological Process	GO:0042401	biogenic amine biosynthetic process	2/78	27/10007	evm.TU.Chr07.754/evm.TU.Chr07.963	0.0185602	0.514266	0.509078
Biological Process	GO:0098656	monoatomic anion transmembrane transport	6/78	271/10007	evm.TU.Chr01.1315/evm.TU.Chr04.913/evm.TU.Chr05.37/evm.TU.Chr06.1354/evm.TU.Chr11.294/evm.TU.Chr12.1182	0.018857	0.514266	0.509078
Biological Process	GO:0007155	cell adhesion	2/78	28/10007	evm.TU.Chr01.621/evm.TU.Chr09.1450	0.0198881	0.514266	0.509078
Cellular Component	GO:0031012	extracellular matrix	2/78	29/10128	evm.TU.Chr04.968/evm.TU.Chr04.969	0.0207835	0.387817	0.371942
Biological Process	GO:0031668	cellular response to extracellular stimulus	5/78	204/10007	evm.TU.Chr01.381/evm.TU.Chr01.621/evm.TU.Chr06.1354/evm.TU.Chr11.294/evm.TU.Chr12.893	0.0213097	0.514266	0.509078
Molecular Function	GO:0015318	inorganic molecular entity transmembrane transporter activity	9/67	534/8540	evm.TU.Chr01.1194/evm.TU.Chr01.1315/evm.TU.Chr04.1629/evm.TU.Chr04.913/evm.TU.Chr05.37/evm.TU.Chr06.1354/evm.TU.Chr06.22/evm.TU.Chr09.1446/evm.TU.Chr11.294	0.0228196	0.519166	0.516817
Molecular Function	GO:0015075	monoatomic ion transmembrane transporter activity	9/67	536/8540	evm.TU.Chr01.1194/evm.TU.Chr01.1315/evm.TU.Chr04.1629/evm.TU.Chr05.37/evm.TU.Chr06.1354/evm.TU.Chr06.22/evm.TU.Chr09.1446/evm.TU.Chr11.294/evm.TU.Chr12.1182	0.0233157	0.519166	0.516817
Cellular Component	GO:0009570	chloroplast stroma	10/78	637/10128	evm.TU.Chr01.1193/evm.TU.Chr01.1779/evm.TU.Chr01.624/evm.TU.Chr01.845/evm.TU.Chr03.1333/evm.TU.Chr03.1386/evm.TU.Chr06.19/evm.TU.Chr07.963/evm.TU.Chr11.726	0.0237329	0.387817	0.371942
Biological Process	GO:0051262	protein tetramerization	2/78	31/10007	evm.TU.Chr06.128/evm.TU.Chr08.1445	0.0241014	0.514266	0.509078
Biological Process	GO:0010073	meristem maintenance	4/78	141/10007	evm.TU.Chr02.2802/evm.TU.Chr06.626/evm.TU.Chr10.1166/evm.TU.Chr12.982	0.0241432	0.514266	0.509078
Biological Process	GO:0065003	protein-containing complex assembly	9/78	541/10007	evm.TU.Chr02.2802/evm.TU.Chr06.127/evm.TU.Chr06.128/evm.TU.Chr06.22/evm.TU.Chr08.1445/evm.TU.Chr08.1446/evm.TU.Chr11.1614/evm.TU.Chr11.1620	0.0243013	0.514266	0.509078
Biological Process	GO:0033554	cellular response to stress	13/78	924/10007	evm.TU.Chr01.381/evm.TU.Chr01.621/evm.TU.Chr02.2802/evm.TU.Chr04.1629/evm.TU.Chr06.1371/evm.TU.Chr06.1372/evm.TU.Chr07.965/evm.TU.Chr08.1449/evm.TU.Chr10.1165/evm.TU.Chr11.294/evm.TU.Chr11.727/evm.TU.Chr12.893/evm.TU.Chr12.984	0.0254978	0.514266	0.509078
Cellular Component	GO:0009532	plastid stroma	10/78	646/10128	evm.TU.Chr01.1193/evm.TU.Chr01.1779/evm.TU.Chr01.624/evm.TU.Chr01.845/evm.TU.Chr03.1333/evm.TU.Chr03.1386/evm.TU.Chr06.19/evm.TU.Chr07.963/evm.TU.Chr11.726	0.0258545	0.387817	0.371942
Biological Process	GO:0071496	cellular response to external stimulus	5/78	215/10007	evm.TU.Chr01.381/evm.TU.Chr01.621/evm.TU.Chr06.1354/evm.TU.Chr11.294/evm.TU.Chr12.893	0.0260194	0.514266	0.509078
Biological Process	GO:0009765	photosynthesis, light harvesting	2/78	33/10007	evm.TU.Chr11.1614	0.0270949	0.514266	0.509078
Molecular Function	GO:0016616	oxidoreductase activity, acting on the CH-OH group of donors, NAD or NADP as acceptor	3/67	84/8540	evm.TU.Chr06.128/evm.TU.Chr07.1557/evm.TU.Chr07.1558	0.0280138	0.519166	0.516817
Biological Process	GO:1902275	regulation of chromatin organization	3/78	85/10007	evm.TU.Chr02.2802/evm.TU.Chr07.965/evm.TU.Chr12.982	0.02851	0.514266	0.509078
Biological Process	GO:0048449	floral organ formation	2/78	34/10007	evm.TU.Chr12.463/evm.TU.Chr12.982	0.0286452	0.514266	0.509078
Biological Process	GO:0071482	cellular response to light stimulus	3/78	89/10007	evm.TU.Chr03.1386/evm.TU.Chr10.1166/evm.TU.Chr12.898	0.0320687	0.514266	0.509078
Biological Process	GO:0055082	intracellular chemical homeostasis	4/78	155/10007	evm.TU.Chr03.1386/evm.TU.Chr06.1354/evm.TU.Chr06.22/evm.TU.Chr10.1166	0.0326488	0.514266	0.509078
Biological Process	GO:0022607	cellular component assembly	11/78	762/10007	evm.TU.Chr01.621/evm.TU.Chr02.2802/evm.TU.Chr06.127/evm.TU.Chr06.128/evm.TU.Chr06.22/evm.TU.Chr08.1445/evm.TU.Chr08.1446/evm.TU.Chr11.1614/evm.TU.Chr11.1620/evm.TU.Chr12.893	0.0333899	0.514266	0.509078
Biological Process	GO:0006259	DNA metabolic process	8/78	483/10007	evm.TU.Chr02.2802/evm.TU.Chr06.1369/evm.TU.Chr06.1371/evm.TU.Chr06.1372/evm.TU.Chr07.965/evm.TU.Chr09.1411/evm.TU.Chr10.1165/evm.TU.Chr12.984	0.0338682	0.514266	0.509078
Biological Process	GO:0051302	regulation of cell division	3/78	91/10007	evm.TU.Chr06.1371/evm.TU.Chr06.1372/evm.TU.Chr12.984	0.0339315	0.514266	0.509078
Cellular Component	GO:0005576	extracellular region	7/78	402/10128	evm.TU.Chr01.1193/evm.TU.Chr01.1779/evm.TU.Chr01.623/evm.TU.Chr04.968/evm.TU.Chr04.969/evm.TU.Chr11.726/evm.TU.Chr12.984	0.0347677	0.46925	0.450041
Molecular Function	GO:0008509	monoatomic anion transmembrane transporter activity	5/67	232/8540	evm.TU.Chr01.1315/evm.TU.Chr05.37/evm.TU.Chr06.1354/evm.TU.Chr11.294/evm.TU.Chr12.1182	0.035048	0.519166	0.516817
Biological Process	GO:0009628	response to abiotic stimulus	22/78	1932/10007	evm.TU.Chr01.1193/evm.TU.Chr01.1779/evm.TU.Chr01.621/evm.TU.Chr02.2802/evm.TU.Chr03.1386/evm.TU.Chr04.1629/evm.TU.Chr04.968/evm.TU.Chr04.969/evm.TU.Chr05.37/evm.TU.Chr05.41/evm.TU.Chr06.1365/evm.TU.Chr06.25/evm.TU.Chr09.1447/evm.TU.Chr09.1870/evm.TU.Chr10.1166/evm.TU.Chr10.1374/evm.TU.Chr11.1614/evm.TU.Chr11.726/evm.TU.Chr12.875/evm.TU.Chr12.898/evm.TU.Chr12.984	0.0361066	0.514266	0.509078
Biological Process	GO:0048364	root development	8/78	493/10007	evm.TU.Chr02.2802/evm.TU.Chr06.128/evm.TU.Chr06.626/evm.TU.Chr08.1449/evm.TU.Chr09.1447/evm.TU.Chr09.1450/evm.TU.Chr12.982/evm.TU.Chr12.984	0.0375541	0.514266	0.509078
Cellular Component	GO:0061695	transferase complex, transferring phosphorus-containing groups	4/78	165/10128	evm.TU.Chr06.1371/evm.TU.Chr06.1372/evm.TU.Chr12.893/evm.TU.Chr12.984	0.0382352	0.46925	0.450041
Biological Process	GO:0022622	root system development	8/78	495/10007	evm.TU.Chr02.2802/evm.TU.Chr06.128/evm.TU.Chr06.626/evm.TU.Chr08.1449/evm.TU.Chr09.1447/evm.TU.Chr09.1450/evm.TU.Chr12.982/evm.TU.Chr12.984	0.0383227	0.514266	0.509078
Biological Process	GO:0006576	biogenic amine metabolic process	2/78	40/10007	evm.TU.Chr07.754/evm.TU.Chr07.963	0.038656	0.514266	0.509078
Biological Process	GO:0009809	lignin biosynthetic process	2/78	40/10007	evm.TU.Chr07.1557/evm.TU.Chr07.1558	0.038656	0.514266	0.509078
Biological Process	GO:0010075	regulation of meristem growth	2/78	40/10007	evm.TU.Chr10.1166/evm.TU.Chr12.982	0.038656	0.514266	0.509078
Biological Process	GO:0071472	cellular response to salt stress	2/78	40/10007	evm.TU.Chr01.621/evm.TU.Chr04.1629	0.038656	0.514266	0.509078
Molecular Function	GO:0016614	oxidoreductase activity, acting on CH-OH group of donors	3/67	96/8540	evm.TU.Chr06.128/evm.TU.Chr07.1557/evm.TU.Chr07.1558	0.0393306	0.519166	0.516817
Molecular Function	GO:0022857	transmembrane transporter activity	11/67	782/8540	evm.TU.Chr01.1194/evm.TU.Chr01.1315/evm.TU.Chr04.1629/evm.TU.Chr04.913/evm.TU.Chr05.37/evm.TU.Chr06.1354/evm.TU.Chr06.22/evm.TU.Chr09.1446/evm.TU.Chr09.658/evm.TU.Chr11.294/evm.TU.Chr12.1182	0.0396703	0.519166	0.516817
Biological Process	GO:0099402	plant organ development	13/78	985/10007	evm.TU.Chr01.624/evm.TU.Chr02.2802/evm.TU.Chr04.914/evm.TU.Chr06.128/evm.TU.Chr06.626/evm.TU.Chr08.1449/evm.TU.Chr09.1447/evm.TU.Chr09.1450/evm.TU.Chr09.761/evm.TU.Chr10.1166/evm.TU.Chr12.463/evm.TU.Chr12.982/evm.TU.Chr12.984	0.0400676	0.514266	0.509078
Biological Process	GO:0051094	positive regulation of developmental process	4/78	166/10007	evm.TU.Chr06.127/evm.TU.Chr06.626/evm.TU.Chr09.761/evm.TU.Chr10.1166	0.0404229	0.514266	0.509078
Cellular Component	GO:0000228	nuclear chromosome	4/78	172/10128	evm.TU.Chr06.1371/evm.TU.Chr06.1372/evm.TU.Chr08.1446/evm.TU.Chr12.984	0.0434553	0.488873	0.46886
Biological Process	GO:0043933	protein-containing complex organization	9/78	603/10007	evm.TU.Chr02.2802/evm.TU.Chr06.127/evm.TU.Chr06.128/evm.TU.Chr06.22/evm.TU.Chr08.1445/evm.TU.Chr08.1446/evm.TU.Chr11.1614/evm.TU.Chr11.1620	0.0441633	0.514266	0.509078
Biological Process	GO:0071369	cellular response to ethylene stimulus	3/78	102/10007	evm.TU.Chr01.621/evm.TU.Chr03.376/evm.TU.Chr08.1449	0.0451578	0.514266	0.509078
Biological Process	GO:0002229	defense response to oomycetes	2/78	45/10007	evm.TU.Chr01.621/evm.TU.Chr07.965	0.0478618	0.514266	0.509078
Biological Process	GO:0009699	phenylpropanoid biosynthetic process	3/78	106/10007	evm.TU.Chr07.1557/evm.TU.Chr07.1558/evm.TU.Chr08.868	0.0496441	0.514266	0.509078
Biological Process	GO:0090697	post-embryonic plant organ morphogenesis	3/78	106/10007	evm.TU.Chr09.1450/evm.TU.Chr12.463/evm.TU.Chr12.982	0.0496441	0.514266	0.509078

## Sheet: S10
Table S10 GO Enrichment Analysis of 545 Candidate Genes from the Sanmenxia lineage.
Class	ID	Description	GeneRatio	BgRatio	geneID	pvalue	p.adjust	qvalue
Biological Process	GO:0120255	olefinic compound biosynthetic process	6/235	40/10007	evm.TU.Chr02.897/evm.TU.Chr03.802/evm.TU.Chr04.1853/evm.TU.Chr07.198/evm.TU.Chr09.2090/evm.TU.Chr09.699	0.000309354	0.465887	0.461752
Biological Process	GO:0120254	olefinic compound metabolic process	7/235	66/10007	evm.TU.Chr02.897/evm.TU.Chr03.802/evm.TU.Chr04.1853/evm.TU.Chr07.198/evm.TU.Chr09.2090/evm.TU.Chr09.699/evm.TU.Chr09.979	0.000863146	0.486506	0.482187
Biological Process	GO:0032260	response to jasmonic acid stimulus involved in jasmonic acid and ethylene-dependent systemic resistance	4/235	21/10007	evm.TU.Chr02.594/evm.TU.Chr02.597/evm.TU.Chr03.17/evm.TU.Chr10.1916	0.00129528	0.486506	0.482187
Biological Process	GO:0000038	very long-chain fatty acid metabolic process	4/235	22/10007	evm.TU.Chr02.800/evm.TU.Chr02.801/evm.TU.Chr05.1642/evm.TU.Chr12.310	0.00155423	0.486506	0.482187
Biological Process	GO:0006661	phosphatidylinositol biosynthetic process	5/235	37/10007	evm.TU.Chr02.1279/evm.TU.Chr02.2796/evm.TU.Chr02.463/evm.TU.Chr10.1491/evm.TU.Chr12.638	0.00161523	0.486506	0.482187
Biological Process	GO:0046854	phosphatidylinositol phosphate biosynthetic process	4/235	24/10007	evm.TU.Chr02.1279/evm.TU.Chr02.2796/evm.TU.Chr10.1491/evm.TU.Chr12.638	0.00217619	0.546223	0.541374
Biological Process	GO:0046834	lipid phosphorylation	4/235	27/10007	evm.TU.Chr02.1279/evm.TU.Chr02.2796/evm.TU.Chr10.1491/evm.TU.Chr12.638	0.00340163	0.638528	0.63286
Biological Process	GO:1900424	regulation of defense response to bacterium	5/235	45/10007	evm.TU.Chr03.509/evm.TU.Chr03.800/evm.TU.Chr05.106/evm.TU.Chr05.1194/evm.TU.Chr05.1198	0.00388914	0.638528	0.63286
Biological Process	GO:1900150	regulation of defense response to fungus	4/235	29/10007	evm.TU.Chr03.800/evm.TU.Chr05.106/evm.TU.Chr05.1194/evm.TU.Chr09.418	0.00443793	0.638528	0.63286
Biological Process	GO:0008610	lipid biosynthetic process	19/235	424/10007	evm.TU.Chr01.1233/evm.TU.Chr02.1279/evm.TU.Chr02.2796/evm.TU.Chr02.2802/evm.TU.Chr02.463/evm.TU.Chr02.800/evm.TU.Chr02.801/evm.TU.Chr04.1396/evm.TU.Chr04.1401/evm.TU.Chr05.1642/evm.TU.Chr09.1157/evm.TU.Chr09.186/evm.TU.Chr09.2090/evm.TU.Chr09.635/evm.TU.Chr09.699/evm.TU.Chr09.979/evm.TU.Chr10.1491/evm.TU.Chr11.868/evm.TU.Chr12.638	0.00520667	0.638528	0.63286
Biological Process	GO:0042446	hormone biosynthetic process	10/235	165/10007	evm.TU.Chr03.802/evm.TU.Chr04.1853/evm.TU.Chr06.528/evm.TU.Chr07.198/evm.TU.Chr09.1157/evm.TU.Chr09.186/evm.TU.Chr09.2090/evm.TU.Chr09.635/evm.TU.Chr09.979/evm.TU.Chr11.868	0.00550313	0.638528	0.63286
Biological Process	GO:0009861	jasmonic acid and ethylene-dependent systemic resistance	4/235	33/10007	evm.TU.Chr02.594/evm.TU.Chr02.597/evm.TU.Chr03.17/evm.TU.Chr10.1916	0.00710702	0.638528	0.63286
Biological Process	GO:0016144	S-glycoside biosynthetic process	4/235	34/10007	evm.TU.Chr02.594/evm.TU.Chr02.597/evm.TU.Chr03.17/evm.TU.Chr10.1916	0.00790905	0.638528	0.63286
Biological Process	GO:0019758	glycosinolate biosynthetic process	4/235	34/10007	evm.TU.Chr02.594/evm.TU.Chr02.597/evm.TU.Chr03.17/evm.TU.Chr10.1916	0.00790905	0.638528	0.63286
Biological Process	GO:0019761	glucosinolate biosynthetic process	4/235	34/10007	evm.TU.Chr02.594/evm.TU.Chr02.597/evm.TU.Chr03.17/evm.TU.Chr10.1916	0.00790905	0.638528	0.63286
Biological Process	GO:0042761	very long-chain fatty acid biosynthetic process	3/235	18/10007	evm.TU.Chr02.800/evm.TU.Chr02.801/evm.TU.Chr05.1642	0.00803807	0.638528	0.63286
Biological Process	GO:0009692	ethylene metabolic process	3/235	19/10007	evm.TU.Chr03.802/evm.TU.Chr04.1853/evm.TU.Chr07.198	0.00938202	0.638528	0.63286
Biological Process	GO:0009693	ethylene biosynthetic process	3/235	19/10007	evm.TU.Chr03.802/evm.TU.Chr04.1853/evm.TU.Chr07.198	0.00938202	0.638528	0.63286
Biological Process	GO:0043449	cellular alkene metabolic process	3/235	19/10007	evm.TU.Chr03.802/evm.TU.Chr04.1853/evm.TU.Chr07.198	0.00938202	0.638528	0.63286
Biological Process	GO:0043450	alkene biosynthetic process	3/235	19/10007	evm.TU.Chr03.802/evm.TU.Chr04.1853/evm.TU.Chr07.198	0.00938202	0.638528	0.63286
Biological Process	GO:1900425	negative regulation of defense response to bacterium	3/235	19/10007	evm.TU.Chr03.509/evm.TU.Chr05.106/evm.TU.Chr05.1198	0.00938202	0.638528	0.63286
Biological Process	GO:1900674	olefin biosynthetic process	3/235	19/10007	evm.TU.Chr03.802/evm.TU.Chr04.1853/evm.TU.Chr07.198	0.00938202	0.638528	0.63286
Biological Process	GO:0046474	glycerophospholipid biosynthetic process	5/235	57/10007	evm.TU.Chr02.1279/evm.TU.Chr02.2796/evm.TU.Chr02.463/evm.TU.Chr10.1491/evm.TU.Chr12.638	0.0106267	0.638528	0.63286
Biological Process	GO:0045017	glycerolipid biosynthetic process	6/235	80/10007	evm.TU.Chr02.1279/evm.TU.Chr02.2796/evm.TU.Chr02.463/evm.TU.Chr04.1396/evm.TU.Chr10.1491/evm.TU.Chr12.638	0.0111403	0.638528	0.63286
Biological Process	GO:0046488	phosphatidylinositol metabolic process	5/235	58/10007	evm.TU.Chr02.1279/evm.TU.Chr02.2796/evm.TU.Chr02.463/evm.TU.Chr10.1491/evm.TU.Chr12.638	0.0114126	0.638528	0.63286
Biological Process	GO:0042157	lipoprotein metabolic process	4/235	38/10007	evm.TU.Chr02.463/evm.TU.Chr04.1302/evm.TU.Chr04.1398/evm.TU.Chr04.1633	0.0117047	0.638528	0.63286
Biological Process	GO:0090567	reproductive shoot system development	18/235	427/10007	evm.TU.Chr01.1084/evm.TU.Chr01.119/evm.TU.Chr01.1234/evm.TU.Chr02.3132/evm.TU.Chr03.1362/evm.TU.Chr04.1853/evm.TU.Chr04.209/evm.TU.Chr06.360/evm.TU.Chr08.27/evm.TU.Chr09.186/evm.TU.Chr09.690/evm.TU.Chr09.820/evm.TU.Chr11.1012/evm.TU.Chr11.1038/evm.TU.Chr11.44/evm.TU.Chr12.1004/evm.TU.Chr12.211	0.0117721	0.638528	0.63286
Biological Process	GO:0043436	oxoacid metabolic process	27/235	730/10007	evm.TU.Chr01.1199/evm.TU.Chr02.2802/evm.TU.Chr02.594/evm.TU.Chr02.597/evm.TU.Chr02.800/evm.TU.Chr02.801/evm.TU.Chr02.897/evm.TU.Chr03.17/evm.TU.Chr04.1760/evm.TU.Chr04.1853/evm.TU.Chr04.801/evm.TU.Chr05.1640/evm.TU.Chr05.1642/evm.TU.Chr06.1618/evm.TU.Chr07.198/evm.TU.Chr08.498/evm.TU.Chr09.186/evm.TU.Chr09.635/evm.TU.Chr09.699/evm.TU.Chr09.979/evm.TU.Chr10.1916/evm.TU.Chr11.257/evm.TU.Chr11.536/e…	0.0123026	0.638528	0.63286
Biological Process	GO:1900673	olefin metabolic process	3/235	21/10007	evm.TU.Chr03.802/evm.TU.Chr04.1853/evm.TU.Chr07.198	0.0124415	0.638528	0.63286
Biological Process	GO:0006082	organic acid metabolic process	27/235	732/10007	evm.TU.Chr01.1199/evm.TU.Chr02.2802/evm.TU.Chr02.594/evm.TU.Chr02.597/evm.TU.Chr02.800/evm.TU.Chr02.801/evm.TU.Chr02.897/evm.TU.Chr03.17/evm.TU.Chr04.1760/evm.TU.Chr04.1853/evm.TU.Chr04.801/evm.TU.Chr05.1640/evm.TU.Chr05.1642/evm.TU.Chr06.1618/evm.TU.Chr07.198/evm.TU.Chr08.498/evm.TU.Chr09.186/evm.TU.Chr09.635/evm.TU.Chr09.699/evm.TU.Chr09.979/evm.TU.Chr10.1916/evm.TU.Chr11.257/evm.TU.Chr11.536/e…	0.0127197	0.638528	0.63286
Biological Process	GO:0010817	regulation of hormone levels	15/235	341/10007	evm.TU.Chr03.802/evm.TU.Chr04.1853/evm.TU.Chr05.109/evm.TU.Chr06.528/evm.TU.Chr07.198/evm.TU.Chr08.1104/evm.TU.Chr08.436/evm.TU.Chr08.437/evm.TU.Chr09.1157/evm.TU.Chr09.186/evm.TU.Chr09.2090/evm.TU.Chr09.635/evm.TU.Chr09.707/evm.TU.Chr09.979/evm.TU.Chr11.868	0.0145617	0.690521	0.684391
Biological Process	GO:0010093	specification of floral organ identity	3/235	23/10007	evm.TU.Chr02.3132/evm.TU.Chr09.820/evm.TU.Chr11.1012	0.0160076	0.690521	0.684391
Biological Process	GO:0055080	monoatomic cation homeostasis	10/235	194/10007	evm.TU.Chr01.1089/evm.TU.Chr01.1198/evm.TU.Chr02.2796/evm.TU.Chr03.59/evm.TU.Chr03.640/evm.TU.Chr05.297/evm.TU.Chr06.1622/evm.TU.Chr09.405/evm.TU.Chr11.1829/evm.TU.Chr11.259	0.0161494	0.690521	0.684391
Biological Process	GO:0048608	reproductive structure development	37/235	1105/10007	evm.TU.Chr01.1084/evm.TU.Chr01.119/evm.TU.Chr01.1234/evm.TU.Chr01.1868/evm.TU.Chr01.2600/evm.TU.Chr02.1034/evm.TU.Chr02.3132/evm.TU.Chr03.1359/evm.TU.Chr03.1362/evm.TU.Chr03.25/evm.TU.Chr04.1298/evm.TU.Chr04.1396/evm.TU.Chr04.1761/evm.TU.Chr04.1853/evm.TU.Chr04.209/evm.TU.Chr05.109/evm.TU.Chr05.1189/evm.TU.Chr06.1622/evm.TU.Chr06.360/evm.TU.Chr08.27/evm.TU.Chr09.186/evm.TU.Chr09.2090/evm.TU.Chr09…	0.0163238	0.690521	0.684391
Biological Process	GO:0061458	reproductive system development	37/235	1105/10007	evm.TU.Chr01.1084/evm.TU.Chr01.119/evm.TU.Chr01.1234/evm.TU.Chr01.1868/evm.TU.Chr01.2600/evm.TU.Chr02.1034/evm.TU.Chr02.3132/evm.TU.Chr03.1359/evm.TU.Chr03.1362/evm.TU.Chr03.25/evm.TU.Chr04.1298/evm.TU.Chr04.1396/evm.TU.Chr04.1761/evm.TU.Chr04.1853/evm.TU.Chr04.209/evm.TU.Chr05.109/evm.TU.Chr05.1189/evm.TU.Chr06.1622/evm.TU.Chr06.360/evm.TU.Chr08.27/evm.TU.Chr09.186/evm.TU.Chr09.2090/evm.TU.Chr09…	0.0163238	0.690521	0.684391
Biological Process	GO:0000413	protein peptidyl-prolyl isomerization	4/235	42/10007	evm.TU.Chr01.1580/evm.TU.Chr03.28/evm.TU.Chr08.1025/evm.TU.Chr09.633	0.0165065	0.690521	0.684391
Biological Process	GO:0090701	specification of plant organ identity	3/235	24/10007	evm.TU.Chr02.3132/evm.TU.Chr09.820/evm.TU.Chr11.1012	0.0179835	0.731976	0.725478
Biological Process	GO:0009908	flower development	17/235	419/10007	evm.TU.Chr01.1084/evm.TU.Chr01.119/evm.TU.Chr01.1234/evm.TU.Chr02.3132/evm.TU.Chr03.1362/evm.TU.Chr04.1853/evm.TU.Chr04.209/evm.TU.Chr06.360/evm.TU.Chr08.27/evm.TU.Chr09.186/evm.TU.Chr09.820/evm.TU.Chr11.1012/evm.TU.Chr11.1038/evm.TU.Chr11.44/evm.TU.Chr12.1004/evm.TU.Chr12.211	0.0198848	0.764346	0.757561
Biological Process	GO:1905268	negative regulation of chromatin organization	3/235	25/10007	evm.TU.Chr02.2802/evm.TU.Chr06.1548/evm.TU.Chr11.36	0.0200889	0.764346	0.757561
Biological Process	GO:0042445	hormone metabolic process	11/235	231/10007	evm.TU.Chr03.802/evm.TU.Chr04.1853/evm.TU.Chr06.528/evm.TU.Chr07.198/evm.TU.Chr09.1157/evm.TU.Chr09.186/evm.TU.Chr09.2090/evm.TU.Chr09.635/evm.TU.Chr09.707/evm.TU.Chr09.979/evm.TU.Chr11.868	0.0203767	0.764346	0.757561
Biological Process	GO:0010036	response to boron-containing substance	2/235	10/10007	evm.TU.Chr03.59/evm.TU.Chr11.1359	0.021824	0.764346	0.757561
Biological Process	GO:0032352	positive regulation of hormone metabolic process	2/235	10/10007	evm.TU.Chr04.1853/evm.TU.Chr11.868	0.021824	0.764346	0.757561
Biological Process	GO:0072659	protein localization to plasma membrane	2/235	10/10007	evm.TU.Chr02.2796/evm.TU.Chr10.1491	0.021824	0.764346	0.757561
Biological Process	GO:0098771	inorganic ion homeostasis	10/235	206/10007	evm.TU.Chr01.1089/evm.TU.Chr01.1198/evm.TU.Chr02.2796/evm.TU.Chr03.59/evm.TU.Chr03.640/evm.TU.Chr05.297/evm.TU.Chr06.1622/evm.TU.Chr09.405/evm.TU.Chr11.1829/evm.TU.Chr11.259	0.0234574	0.771922	0.76507
Biological Process	GO:0010268	brassinosteroid homeostasis	3/235	27/10007	evm.TU.Chr09.1157/evm.TU.Chr09.707/evm.TU.Chr09.979	0.0246896	0.771922	0.76507
Biological Process	GO:0042180	cellular ketone metabolic process	6/235	96/10007	evm.TU.Chr02.2802/evm.TU.Chr04.1401/evm.TU.Chr04.1853/evm.TU.Chr09.2090/evm.TU.Chr09.699/evm.TU.Chr11.868	0.0252948	0.771922	0.76507
Biological Process	GO:0006904	vesicle docking involved in exocytosis	2/235	11/10007	evm.TU.Chr06.437/evm.TU.Chr09.407	0.026266	0.771922	0.76507
Biological Process	GO:0006497	protein lipidation	3/235	28/10007	evm.TU.Chr02.463/evm.TU.Chr04.1398/evm.TU.Chr04.1633	0.0271847	0.771922	0.76507
Biological Process	GO:0042158	lipoprotein biosynthetic process	3/235	28/10007	evm.TU.Chr02.463/evm.TU.Chr04.1398/evm.TU.Chr04.1633	0.0271847	0.771922	0.76507
Biological Process	GO:0048878	chemical homeostasis	14/235	337/10007	evm.TU.Chr01.1089/evm.TU.Chr01.1198/evm.TU.Chr01.591/evm.TU.Chr02.2796/evm.TU.Chr03.59/evm.TU.Chr03.640/evm.TU.Chr05.297/evm.TU.Chr06.1622/evm.TU.Chr09.1157/evm.TU.Chr09.405/evm.TU.Chr09.707/evm.TU.Chr09.979/evm.TU.Chr11.1829/evm.TU.Chr11.259	0.027696	0.771922	0.76507
Biological Process	GO:0097501	stress response to metal ion	2/235	12/10007	evm.TU.Chr05.297/evm.TU.Chr06.360	0.0310383	0.771922	0.76507
Biological Process	GO:0140029	exocytic process	2/235	12/10007	evm.TU.Chr06.437/evm.TU.Chr09.407	0.0310383	0.771922	0.76507
Biological Process	GO:0032101	regulation of response to external stimulus	10/235	216/10007	evm.TU.Chr02.894/evm.TU.Chr03.1228/evm.TU.Chr03.1229/evm.TU.Chr03.509/evm.TU.Chr03.800/evm.TU.Chr05.106/evm.TU.Chr05.1194/evm.TU.Chr05.1198/evm.TU.Chr06.1621/evm.TU.Chr09.418	0.0311717	0.771922	0.76507
Biological Process	GO:0071417	cellular response to organonitrogen compound	4/235	51/10007	evm.TU.Chr02.894/evm.TU.Chr05.1194/evm.TU.Chr05.595/evm.TU.Chr11.257	0.0313316	0.771922	0.76507
Biological Process	GO:0051640	organelle localization	7/235	129/10007	evm.TU.Chr01.1201/evm.TU.Chr06.437/evm.TU.Chr07.338/evm.TU.Chr08.21/evm.TU.Chr09.1103/evm.TU.Chr09.407/evm.TU.Chr10.59	0.0322235	0.771922	0.76507
Biological Process	GO:0016131	brassinosteroid metabolic process	3/235	30/10007	evm.TU.Chr09.1157/evm.TU.Chr09.707/evm.TU.Chr09.979	0.0325629	0.771922	0.76507
Biological Process	GO:0120178	steroid hormone biosynthetic process	3/235	30/10007	evm.TU.Chr09.1157/evm.TU.Chr09.2090/evm.TU.Chr09.979	0.0325629	0.771922	0.76507
Biological Process	GO:0051241	negative regulation of multicellular organismal process	8/235	159/10007	evm.TU.Chr03.1228/evm.TU.Chr03.1229/evm.TU.Chr03.1359/evm.TU.Chr03.1362/evm.TU.Chr03.509/evm.TU.Chr10.1057/evm.TU.Chr12.1004/evm.TU.Chr12.211	0.033778	0.771922	0.76507
Biological Process	GO:0048856	anatomical structure development	76/235	2688/10007	evm.TU.Chr01.1084/evm.TU.Chr01.1089/evm.TU.Chr01.116/evm.TU.Chr01.119/evm.TU.Chr01.1234/evm.TU.Chr01.1238/evm.TU.Chr01.1436/evm.TU.Chr01.1868/evm.TU.Chr01.2600/evm.TU.Chr02.1034/evm.TU.Chr02.2796/evm.TU.Chr02.2802/evm.TU.Chr02.3132/evm.TU.Chr02.818/evm.TU.Chr02.819/evm.TU.Chr02.87/evm.TU.Chr03.1228/evm.TU.Chr03.1229/evm.TU.Chr03.1266/evm.TU.Chr03.1359/evm.TU.Chr03.1362/evm.TU.Chr03.25/evm.TU.Chr0…	0.0343894	0.771922	0.76507
Biological Process	GO:0006855	xenobiotic transmembrane transport	5/235	77/10007	evm.TU.Chr08.667/evm.TU.Chr11.1359/evm.TU.Chr11.1829/evm.TU.Chr12.1182/evm.TU.Chr12.628	0.0345078	0.771922	0.76507
Biological Process	GO:0042908	xenobiotic transport	5/235	77/10007	evm.TU.Chr08.667/evm.TU.Chr11.1359/evm.TU.Chr11.1829/evm.TU.Chr12.1182/evm.TU.Chr12.628	0.0345078	0.771922	0.76507
Biological Process	GO:0009791	post-embryonic development	43/235	1396/10007	evm.TU.Chr01.1084/evm.TU.Chr01.116/evm.TU.Chr01.119/evm.TU.Chr01.1234/evm.TU.Chr01.1868/evm.TU.Chr01.2600/evm.TU.Chr02.1034/evm.TU.Chr02.3132/evm.TU.Chr03.1359/evm.TU.Chr03.1362/evm.TU.Chr03.25/evm.TU.Chr03.509/evm.TU.Chr04.1298/evm.TU.Chr04.1396/evm.TU.Chr04.1761/evm.TU.Chr04.1853/evm.TU.Chr04.209/evm.TU.Chr04.976/evm.TU.Chr05.109/evm.TU.Chr05.1189/evm.TU.Chr05.1641/evm.TU.Chr06.1622/evm.TU.Chr0…	0.0354905	0.771922	0.76507
Biological Process	GO:0007006	mitochondrial membrane organization	2/235	13/10007	evm.TU.Chr12.1182/evm.TU.Chr12.1549	0.0361231	0.771922	0.76507
Biological Process	GO:0048731	system development	54/235	1824/10007	evm.TU.Chr01.1084/evm.TU.Chr01.1089/evm.TU.Chr01.119/evm.TU.Chr01.1234/evm.TU.Chr01.1238/evm.TU.Chr01.1868/evm.TU.Chr01.2600/evm.TU.Chr02.1034/evm.TU.Chr02.2796/evm.TU.Chr02.2802/evm.TU.Chr02.3132/evm.TU.Chr02.87/evm.TU.Chr03.1228/evm.TU.Chr03.1229/evm.TU.Chr03.1359/evm.TU.Chr03.1362/evm.TU.Chr03.25/evm.TU.Chr03.59/evm.TU.Chr04.1298/evm.TU.Chr04.1302/evm.TU.Chr04.1396/evm.TU.Chr04.1398/evm.TU.Chr…	0.0368515	0.771922	0.76507
Biological Process	GO:0019752	carboxylic acid metabolic process	23/235	661/10007	evm.TU.Chr01.1199/evm.TU.Chr02.2802/evm.TU.Chr02.800/evm.TU.Chr02.801/evm.TU.Chr02.897/evm.TU.Chr04.1760/evm.TU.Chr04.1853/evm.TU.Chr04.801/evm.TU.Chr05.1640/evm.TU.Chr05.1642/evm.TU.Chr06.1618/evm.TU.Chr07.198/evm.TU.Chr08.498/evm.TU.Chr09.186/evm.TU.Chr09.635/evm.TU.Chr09.699/evm.TU.Chr09.979/evm.TU.Chr11.257/evm.TU.Chr11.536/evm.TU.Chr11.868/evm.TU.Chr12.1184/evm.TU.Chr12.1419/evm.TU.Chr12.310	0.0373796	0.771922	0.76507
Biological Process	GO:1901659	glycosyl compound biosynthetic process	5/235	79/10007	evm.TU.Chr02.594/evm.TU.Chr02.597/evm.TU.Chr03.17/evm.TU.Chr10.1916/evm.TU.Chr10.1921	0.0379292	0.771922	0.76507
Biological Process	GO:0002831	regulation of response to biotic stimulus	9/235	193/10007	evm.TU.Chr03.1228/evm.TU.Chr03.1229/evm.TU.Chr03.509/evm.TU.Chr03.800/evm.TU.Chr05.106/evm.TU.Chr05.1194/evm.TU.Chr05.1198/evm.TU.Chr06.1621/evm.TU.Chr09.418	0.0382709	0.771922	0.76507
Biological Process	GO:0016128	phytosteroid metabolic process	3/235	32/10007	evm.TU.Chr09.1157/evm.TU.Chr09.707/evm.TU.Chr09.979	0.0384531	0.771922	0.76507
Biological Process	GO:0051093	negative regulation of developmental process	8/235	165/10007	evm.TU.Chr03.1228/evm.TU.Chr03.1229/evm.TU.Chr03.1359/evm.TU.Chr03.1362/evm.TU.Chr03.509/evm.TU.Chr10.1057/evm.TU.Chr12.1004/evm.TU.Chr12.211	0.0406624	0.771922	0.76507
Biological Process	GO:0048580	regulation of post-embryonic development	15/235	389/10007	evm.TU.Chr01.116/evm.TU.Chr01.1234/evm.TU.Chr03.1359/evm.TU.Chr03.1362/evm.TU.Chr03.509/evm.TU.Chr04.1396/evm.TU.Chr04.209/evm.TU.Chr08.27/evm.TU.Chr09.635/evm.TU.Chr09.690/evm.TU.Chr09.699/evm.TU.Chr10.1057/evm.TU.Chr11.1038/evm.TU.Chr12.1004/evm.TU.Chr12.211	0.04076	0.771922	0.76507
Biological Process	GO:0032502	developmental process	79/235	2832/10007	evm.TU.Chr01.1084/evm.TU.Chr01.1089/evm.TU.Chr01.116/evm.TU.Chr01.119/evm.TU.Chr01.1234/evm.TU.Chr01.1238/evm.TU.Chr01.1436/evm.TU.Chr01.1868/evm.TU.Chr01.2600/evm.TU.Chr02.1034/evm.TU.Chr02.2796/evm.TU.Chr02.2802/evm.TU.Chr02.3130/evm.TU.Chr02.3132/evm.TU.Chr02.818/evm.TU.Chr02.819/evm.TU.Chr02.87/evm.TU.Chr03.1228/evm.TU.Chr03.1229/evm.TU.Chr03.1266/evm.TU.Chr03.1359/evm.TU.Chr03.1362/evm.TU.Ch…	0.0410253	0.771922	0.76507
Biological Process	GO:0044249	cellular biosynthetic process	88/235	3200/10007	evm.TU.Chr01.109/evm.TU.Chr01.1199/evm.TU.Chr01.1200/evm.TU.Chr01.1233/evm.TU.Chr01.1238/evm.TU.Chr01.1868/evm.TU.Chr01.2600/evm.TU.Chr02.1279/evm.TU.Chr02.2155/evm.TU.Chr02.2796/evm.TU.Chr02.2802/evm.TU.Chr02.3130/evm.TU.Chr02.3132/evm.TU.Chr02.463/evm.TU.Chr02.594/evm.TU.Chr02.597/evm.TU.Chr02.800/evm.TU.Chr02.801/evm.TU.Chr02.894/evm.TU.Chr02.897/evm.TU.Chr03.1228/evm.TU.Chr03.1229/evm.TU.Chr0…	0.0414976	0.771922	0.76507
Biological Process	GO:1990778	protein localization to cell periphery	2/235	14/10007	evm.TU.Chr02.2796/evm.TU.Chr10.1491	0.0415032	0.771922	0.76507
Biological Process	GO:0006378	mRNA polyadenylation	3/235	33/10007	evm.TU.Chr01.119/evm.TU.Chr10.1482/evm.TU.Chr12.324	0.0415878	0.771922	0.76507
Biological Process	GO:0006629	lipid metabolic process	22/235	633/10007	evm.TU.Chr01.1233/evm.TU.Chr02.1279/evm.TU.Chr02.2796/evm.TU.Chr02.2802/evm.TU.Chr02.463/evm.TU.Chr02.800/evm.TU.Chr02.801/evm.TU.Chr04.1396/evm.TU.Chr04.1401/evm.TU.Chr05.1642/evm.TU.Chr06.434/evm.TU.Chr09.1157/evm.TU.Chr09.186/evm.TU.Chr09.2090/evm.TU.Chr09.635/evm.TU.Chr09.699/evm.TU.Chr09.707/evm.TU.Chr09.979/evm.TU.Chr10.1491/evm.TU.Chr11.868/evm.TU.Chr12.310/evm.TU.Chr12.638	0.0417102	0.771922	0.76507
Biological Process	GO:1901617	organic hydroxy compound biosynthetic process	8/235	167/10007	evm.TU.Chr02.897/evm.TU.Chr08.1189/evm.TU.Chr09.1157/evm.TU.Chr09.2090/evm.TU.Chr09.699/evm.TU.Chr09.979/evm.TU.Chr10.1921/evm.TU.Chr12.1184	0.0431507	0.771922	0.76507
Biological Process	GO:0007275	multicellular organism development	66/235	2317/10007	evm.TU.Chr01.1084/evm.TU.Chr01.1089/evm.TU.Chr01.116/evm.TU.Chr01.119/evm.TU.Chr01.1234/evm.TU.Chr01.1238/evm.TU.Chr01.1868/evm.TU.Chr01.2600/evm.TU.Chr02.1034/evm.TU.Chr02.2796/evm.TU.Chr02.2802/evm.TU.Chr02.3132/evm.TU.Chr02.87/evm.TU.Chr03.1228/evm.TU.Chr03.1229/evm.TU.Chr03.1359/evm.TU.Chr03.1362/evm.TU.Chr03.25/evm.TU.Chr03.509/evm.TU.Chr03.59/evm.TU.Chr04.1298/evm.TU.Chr04.1302/evm.TU.Chr04…	0.0435026	0.771922	0.76507
Biological Process	GO:0031347	regulation of defense response	11/235	261/10007	evm.TU.Chr03.1228/evm.TU.Chr03.1229/evm.TU.Chr03.509/evm.TU.Chr03.800/evm.TU.Chr05.106/evm.TU.Chr05.1194/evm.TU.Chr05.1198/evm.TU.Chr06.1621/evm.TU.Chr09.418/evm.TU.Chr09.690/evm.TU.Chr10.61	0.0438989	0.771922	0.76507
Biological Process	GO:0006626	protein targeting to mitochondrion	3/235	34/10007	evm.TU.Chr09.228/evm.TU.Chr09.406/evm.TU.Chr12.1549	0.044847	0.771922	0.76507
Biological Process	GO:0048449	floral organ formation	3/235	34/10007	evm.TU.Chr02.3132/evm.TU.Chr09.820/evm.TU.Chr11.1012	0.044847	0.771922	0.76507
Biological Process	GO:0070585	protein localization to mitochondrion	3/235	34/10007	evm.TU.Chr09.228/evm.TU.Chr09.406/evm.TU.Chr12.1549	0.044847	0.771922	0.76507
Biological Process	GO:0072655	establishment of protein localization to mitochondrion	3/235	34/10007	evm.TU.Chr09.228/evm.TU.Chr09.406/evm.TU.Chr12.1549	0.044847	0.771922	0.76507
Biological Process	GO:0000054	ribosomal subunit export from nucleus	2/235	15/10007	evm.TU.Chr01.1201/evm.TU.Chr07.338	0.0471621	0.771922	0.76507
Biological Process	GO:0033750	ribosome localization	2/235	15/10007	evm.TU.Chr01.1201/evm.TU.Chr07.338	0.0471621	0.771922	0.76507
Biological Process	GO:1901576	organic substance biosynthetic process	90/235	3302/10007	evm.TU.Chr01.109/evm.TU.Chr01.1199/evm.TU.Chr01.1200/evm.TU.Chr01.1233/evm.TU.Chr01.1238/evm.TU.Chr01.1868/evm.TU.Chr01.2600/evm.TU.Chr02.1279/evm.TU.Chr02.2155/evm.TU.Chr02.2796/evm.TU.Chr02.2802/evm.TU.Chr02.3130/evm.TU.Chr02.3132/evm.TU.Chr02.463/evm.TU.Chr02.594/evm.TU.Chr02.597/evm.TU.Chr02.800/evm.TU.Chr02.801/evm.TU.Chr02.894/evm.TU.Chr02.897/evm.TU.Chr03.1228/evm.TU.Chr03.1229/evm.TU.Chr0…	0.0478128	0.771922	0.76507
Biological Process	GO:0048581	negative regulation of post-embryonic development	6/235	112/10007	evm.TU.Chr03.1359/evm.TU.Chr03.1362/evm.TU.Chr03.509/evm.TU.Chr10.1057/evm.TU.Chr12.1004/evm.TU.Chr12.211	0.0481698	0.771922	0.76507
Biological Process	GO:0006418	tRNA aminoacylation for protein translation	3/235	35/10007	evm.TU.Chr01.1199/evm.TU.Chr04.1760/evm.TU.Chr11.257	0.0482294	0.771922	0.76507
Biological Process	GO:0010345	suberin biosynthetic process	3/235	35/10007	evm.TU.Chr02.800/evm.TU.Chr02.801/evm.TU.Chr02.897	0.0482294	0.771922	0.76507
Molecular Function	GO:0047364	desulfoglucosinolate sulfotransferase activity	4/201	19/8540	evm.TU.Chr02.594/evm.TU.Chr02.597/evm.TU.Chr03.17/evm.TU.Chr10.1916	0.000874589	0.042605	0.0411649
Molecular Function	GO:0080066	3-methylthiopropyl-desulfoglucosinolate sulfotransferase activity	4/201	19/8540	evm.TU.Chr02.594/evm.TU.Chr02.597/evm.TU.Chr03.17/evm.TU.Chr10.1916	0.000874589	0.042605	0.0411649
Molecular Function	GO:0080067	4-methylthiobutyl-desulfoglucosinolate sulfotransferase activity	4/201	19/8540	evm.TU.Chr02.594/evm.TU.Chr02.597/evm.TU.Chr03.17/evm.TU.Chr10.1916	0.000874589	0.042605	0.0411649
Molecular Function	GO:0080068	5-methylthiopentyl-desulfoglucosinolate sulfotransferase activity	4/201	19/8540	evm.TU.Chr02.594/evm.TU.Chr02.597/evm.TU.Chr03.17/evm.TU.Chr10.1916	0.000874589	0.042605	0.0411649
Molecular Function	GO:0080069	7-methylthioheptyl-desulfoglucosinolate sulfotransferase activity	4/201	19/8540	evm.TU.Chr02.594/evm.TU.Chr02.597/evm.TU.Chr03.17/evm.TU.Chr10.1916	0.000874589	0.042605	0.0411649
Molecular Function	GO:0080070	8-methylthiooctyl-desulfoglucosinolate sulfotransferase activity	4/201	19/8540	evm.TU.Chr02.594/evm.TU.Chr02.597/evm.TU.Chr03.17/evm.TU.Chr10.1916	0.000874589	0.042605	0.0411649
Molecular Function	GO:0080071	indol-3-yl-methyl-desulfoglucosinolate sulfotransferase activity	4/201	19/8540	evm.TU.Chr02.594/evm.TU.Chr02.597/evm.TU.Chr03.17/evm.TU.Chr10.1916	0.000874589	0.042605	0.0411649
Molecular Function	GO:0008146	sulfotransferase activity	4/201	25/8540	evm.TU.Chr02.594/evm.TU.Chr02.597/evm.TU.Chr03.17/evm.TU.Chr10.1916	0.00255603	0.108951	0.105268
Molecular Function	GO:0046983	protein dimerization activity	13/201	257/8540	evm.TU.Chr01.1200/evm.TU.Chr02.3132/evm.TU.Chr02.818/evm.TU.Chr02.819/evm.TU.Chr03.1359/evm.TU.Chr04.1400/evm.TU.Chr05.1198/evm.TU.Chr06.1621/evm.TU.Chr09.820/evm.TU.Chr10.1568/evm.TU.Chr11.257/evm.TU.Chr11.869/evm.TU.Chr12.211	0.00760418	0.288114	0.278375
Molecular Function	GO:0005253	monoatomic anion channel activity	3/201	19/8540	evm.TU.Chr01.116/evm.TU.Chr09.432/evm.TU.Chr09.434	0.00942478	0.321385	0.310522
Molecular Function	GO:0016782	transferase activity, transferring sulphur-containing groups	4/201	39/8540	evm.TU.Chr02.594/evm.TU.Chr02.597/evm.TU.Chr03.17/evm.TU.Chr10.1916	0.0128713	0.39901	0.385523
Molecular Function	GO:0031406	carboxylic acid binding	4/201	41/8540	evm.TU.Chr02.1953/evm.TU.Chr02.894/evm.TU.Chr08.436/evm.TU.Chr08.437	0.015283	0.400886	0.387335
Molecular Function	GO:0043177	organic acid binding	4/201	41/8540	evm.TU.Chr02.1953/evm.TU.Chr02.894/evm.TU.Chr08.436/evm.TU.Chr08.437	0.015283	0.400886	0.387335
Molecular Function	GO:0003755	peptidyl-prolyl cis-trans isomerase activity	4/201	42/8540	evm.TU.Chr01.1580/evm.TU.Chr03.28/evm.TU.Chr08.1025/evm.TU.Chr09.633	0.0165886	0.40405	0.390393
Molecular Function	GO:0016597	amino acid binding	2/201	10/8540	evm.TU.Chr02.1953/evm.TU.Chr02.894	0.0219043	0.479491	0.463283
Molecular Function	GO:0016859	cis-trans isomerase activity	4/201	46/8540	evm.TU.Chr01.1580/evm.TU.Chr03.28/evm.TU.Chr08.1025/evm.TU.Chr09.633	0.0224981	0.479491	0.463283
Molecular Function	GO:0044877	protein-containing complex binding	9/201	180/8540	evm.TU.Chr01.1201/evm.TU.Chr01.123/evm.TU.Chr04.455/evm.TU.Chr06.1616/evm.TU.Chr07.105/evm.TU.Chr07.338/evm.TU.Chr08.611/evm.TU.Chr11.36/evm.TU.Chr11.869	0.026191	0.505843	0.488744
Molecular Function	GO:0004175	endopeptidase activity	7/201	126/8540	evm.TU.Chr01.1869/evm.TU.Chr03.509/evm.TU.Chr06.360/evm.TU.Chr07.1468/evm.TU.Chr07.714/evm.TU.Chr09.980/evm.TU.Chr12.212	0.0289989	0.505843	0.488744
Molecular Function	GO:0008233	peptidase activity	10/201	215/8540	evm.TU.Chr01.1869/evm.TU.Chr03.509/evm.TU.Chr06.360/evm.TU.Chr07.1468/evm.TU.Chr07.714/evm.TU.Chr08.436/evm.TU.Chr08.437/evm.TU.Chr09.980/evm.TU.Chr09.994/evm.TU.Chr12.212	0.0304638	0.505843	0.488744
Molecular Function	GO:0016646	oxidoreductase activity, acting on the CH-NH group of donors, NAD or NADP as acceptor	2/201	12/8540	evm.TU.Chr04.801/evm.TU.Chr05.140	0.0311516	0.505843	0.488744
Molecular Function	GO:0043531	ADP binding	2/201	12/8540	evm.TU.Chr07.105/evm.TU.Chr11.869	0.0311516	0.505843	0.488744
Molecular Function	GO:0005516	calmodulin binding	6/201	105/8540	evm.TU.Chr02.2796/evm.TU.Chr11.1037/evm.TU.Chr11.869/evm.TU.Chr12.629/evm.TU.Chr12.631/evm.TU.Chr12.634	0.0371972	0.568923	0.549693
Molecular Function	GO:0046527	glucosyltransferase activity	7/201	135/8540	evm.TU.Chr01.1868/evm.TU.Chr07.105/evm.TU.Chr08.433/evm.TU.Chr08.434/evm.TU.Chr08.435/evm.TU.Chr10.1921/evm.TU.Chr11.44	0.039958	0.568923	0.549693
Molecular Function	GO:0035251	UDP-glucosyltransferase activity	6/201	108/8540	evm.TU.Chr01.1868/evm.TU.Chr07.105/evm.TU.Chr08.433/evm.TU.Chr08.434/evm.TU.Chr08.435/evm.TU.Chr10.1921	0.0417834	0.568923	0.549693
Molecular Function	GO:0003777	microtubule motor activity	4/201	57/8540	evm.TU.Chr08.611/evm.TU.Chr09.1103/evm.TU.Chr09.436/evm.TU.Chr11.869	0.0446995	0.568923	0.549693
Molecular Function	GO:0004812	aminoacyl-tRNA ligase activity	3/201	34/8540	evm.TU.Chr01.1199/evm.TU.Chr04.1760/evm.TU.Chr11.257	0.0450467	0.568923	0.549693
Molecular Function	GO:0016875	ligase activity, forming carbon-oxygen bonds	3/201	34/8540	evm.TU.Chr01.1199/evm.TU.Chr04.1760/evm.TU.Chr11.257	0.0450467	0.568923	0.549693
Molecular Function	GO:0030515	snoRNA binding	2/201	15/8540	evm.TU.Chr05.108/evm.TU.Chr08.1188	0.0473322	0.576438	0.556954
Cellular Component	GO:0008287	protein serine/threonine phosphatase complex	3/234	14/10128	evm.TU.Chr04.1632/evm.TU.Chr08.1104/evm.TU.Chr11.1249	0.00367048	0.316716	0.316716
Cellular Component	GO:1903293	phosphatase complex	3/234	14/10128	evm.TU.Chr04.1632/evm.TU.Chr08.1104/evm.TU.Chr11.1249	0.00367048	0.316716	0.316716
Cellular Component	GO:0005618	cell wall	22/234	526/10128	evm.TU.Chr01.109/evm.TU.Chr01.116/evm.TU.Chr03.509/evm.TU.Chr04.1842/evm.TU.Chr04.968/evm.TU.Chr04.969/evm.TU.Chr05.140/evm.TU.Chr06.1622/evm.TU.Chr06.835/evm.TU.Chr08.1104/evm.TU.Chr08.498/evm.TU.Chr09.1105/evm.TU.Chr09.1156/evm.TU.Chr09.416/evm.TU.Chr09.417/evm.TU.Chr09.980/evm.TU.Chr10.1918/evm.TU.Chr11.1126/evm.TU.Chr11.258/evm.TU.Chr11.868/evm.TU.Chr12.635/evm.TU.Chr12.636	0.00507196	0.316716	0.316716
Cellular Component	GO:0030312	external encapsulating structure	22/234	528/10128	evm.TU.Chr01.109/evm.TU.Chr01.116/evm.TU.Chr03.509/evm.TU.Chr04.1842/evm.TU.Chr04.968/evm.TU.Chr04.969/evm.TU.Chr05.140/evm.TU.Chr06.1622/evm.TU.Chr06.835/evm.TU.Chr08.1104/evm.TU.Chr08.498/evm.TU.Chr09.1105/evm.TU.Chr09.1156/evm.TU.Chr09.416/evm.TU.Chr09.417/evm.TU.Chr09.980/evm.TU.Chr10.1918/evm.TU.Chr11.1126/evm.TU.Chr11.258/evm.TU.Chr11.868/evm.TU.Chr12.635/evm.TU.Chr12.636	0.00530069	0.316716	0.316716
Cellular Component	GO:0000145	exocyst	2/234	10/10128	evm.TU.Chr06.437/evm.TU.Chr09.407	0.0211669	0.742125	0.742125
Cellular Component	GO:0005774	vacuolar membrane	18/234	487/10128	evm.TU.Chr01.1089/evm.TU.Chr01.109/evm.TU.Chr01.116/evm.TU.Chr04.1842/evm.TU.Chr05.297/evm.TU.Chr06.833/evm.TU.Chr06.835/evm.TU.Chr08.612/evm.TU.Chr08.667/evm.TU.Chr09.228/evm.TU.Chr09.406/evm.TU.Chr09.417/evm.TU.Chr09.432/evm.TU.Chr09.434/evm.TU.Chr09.980/evm.TU.Chr10.59/evm.TU.Chr11.1828/evm.TU.Chr12.638	0.0331187	0.742125	0.742125
Cellular Component	GO:0009524	phragmoplast	4/234	54/10128	evm.TU.Chr05.1190/evm.TU.Chr09.1103/evm.TU.Chr11.1126/evm.TU.Chr11.869	0.0357199	0.742125	0.742125
Cellular Component	GO:0005732	sno(s)RNA-containing ribonucleoprotein complex	2/234	14/10128	evm.TU.Chr03.29/evm.TU.Chr08.1188	0.0402932	0.742125	0.742125
Cellular Component	GO:0005871	kinesin complex	4/234	57/10128	evm.TU.Chr08.611/evm.TU.Chr09.1103/evm.TU.Chr09.436/evm.TU.Chr11.869	0.0423199	0.742125	0.742125
